# Supplementary material for: Diatom flagellar genes and their expression during sexual reproduction in Leptocylindrus danicus
Source: BMC Genomics. 2017 Oct 23;18:813. doi: 10.1186/s12864-017-4210-8 (PMC5654045; doi:10.1186/s12864-017-4210-8)
Supplement: Supplementary file 7 — List of GO terms that were over or under represented in the transcriptome of the species L. danicus and L. aporus. Comparison was made on Fischer excat test in Blast2GO and only GO terms that are significantly different are listed (p-value <0.05). (XLSX 179 kb) [file 12864_2017_4210_MOESM7_ESM.xlsx]

## Sheet: fisher_pvalue0.05_higher
Table S5A - differentially represented GO terms at higher hierarchal level
GO-ID	Term	Category	FDR	P-Value	#Test = L aporus B651	#Ref = L danicus B650	#notAnnotTest	#notAnnotRef	Over/Under	TestSeqs	RefSeqs
GO:0044699	single-organism process	P	1.60503e-08	2.31673e-12	991	1878	3923	5452	under	MMETSP0322-20121206|8774, MMETSP0322-20121206|8771, MMETSP0322-20121206|10643, MMETSP0322-20121206|8764, MMETSP0322-20121206|10638, MMETSP0322-20121206|4397, MMETSP0322-20121206|10624, MMETSP0322-20121206|8748, MMETSP0322-20121206|10613, MMETSP0322-20121206|4378, MMETSP0322-20121206|10605, MMETSP0322-20121206|2186, MMETSP0322-20121206|8711, MMETSP0322-20121206|4359, MMETSP0322-20121206|6527, MMET…	MMETSP0321-20121206|2145, MMETSP0321-20121206|10979, MMETSP0321-20121206|10978, MMETSP0321-20121206|2142, MMETSP0321-20121206|14097, MMETSP0321-20121206|28225, MMETSP0321-20121206|22925, MMETSP0321-20121206|28220, MMETSP0321-20121206|26045, MMETSP0321-20121206|2139, MMETSP0321-20121206|20740, MMETSP0321-20121206|16266, MMETSP0321-20121206|28219, MMETSP0321-20121206|22919, MMETSP0321-20121206|2291…
											0321-20121206|16743, MMETSP0321-20121206|12386, MMETSP0321-20121206|2608, MMETSP0321-20121206|2605, MMETSP0321-20121206|16734, MMETSP0321-20121206|2600, MMETSP0321-20121206|24329, MMETSP0321-20121206|12369, MMETSP0321-20121206|10189, MMETSP0321-20121206|10184, MMETSP0321-20121206|10180, MMETSP0321-20121206|9696, MMETSP0321-20121206|16713, MMETSP0321-20121206|9688, MMETSP0321-20121206|10171, MMETS…
GO:0044765	single-organism transport	P	4.79986e-05	1.38564e-08	239	542	4675	6788	under	MMETSP0322-20121206|8764, MMETSP0322-20121206|10638, MMETSP0322-20121206|17677, MMETSP0322-20121206|17662, MMETSP0322-20121206|11091, MMETSP0322-20121206|9158, MMETSP0322-20121206|243, MMETSP0322-20121206|11020, MMETSP0322-20121206|220, MMETSP0322-20121206|1635, MMETSP0322-20121206|14971, MMETSP0322-20121206|14950, MMETSP0322-20121206|8656, MMETSP0322-20121206|4286, MMETSP0322-20121206|10507, MME…	MMETSP0321-20121206|22925, MMETSP0321-20121206|20740, MMETSP0321-20121206|22919, MMETSP0321-20121206|22917, MMETSP0321-20121206|22906, MMETSP0321-20121206|16249, MMETSP0321-20121206|26016, MMETSP0321-20121206|26011, MMETSP0321-20121206|14050, MMETSP0321-20121206|14040, MMETSP0321-20121206|14031, MMETSP0321-20121206|29961, MMETSP0321-20121206|29960, MMETSP0321-20121206|3870, MMETSP0321-20121206|16…
	obsolete_cellular_component	N	6.39642e-05	2.76981e-08	37	9	4877	7321	over	MMETSP0322-20121206|2186, MMETSP0322-20121206|13287, MMETSP0322-20121206|9190, MMETSP0322-20121206|3884, MMETSP0322-20121206|1635, MMETSP0322-20121206|12739, MMETSP0322-20121206|10548, MMETSP0322-20121206|3798, MMETSP0322-20121206|3763, MMETSP0322-20121206|126, MMETSP0322-20121206|1527, MMETSP0322-20121206|8519, MMETSP0322-20121206|6333, MMETSP0322-20121206|14773, MMETSP0322-20121206|16918, MMETS…	MMETSP0321-20121206|1523, MMETSP0321-20121206|24852, MMETSP0321-20121206|28966, MMETSP0321-20121206|1032, MMETSP0321-20121206|1021, MMETSP0321-20121206|2457, MMETSP0321-20121206|2433, MMETSP0321-20121206|1942, MMETSP0321-20121206|2278
GO:0097159	organic cyclic compound binding	F	7.02483e-05	5.06989e-08	1272	2230	3642	5100	under	MMETSP0322-20121206|12829, MMETSP0322-20121206|6596, MMETSP0322-20121206|12826, MMETSP0322-20121206|6588, MMETSP0322-20121206|6585, MMETSP0322-20121206|8754, MMETSP0322-20121206|12809, MMETSP0322-20121206|8750, MMETSP0322-20121206|12801, MMETSP0322-20121206|4396, MMETSP0322-20121206|4395, MMETSP0322-20121206|8749, MMETSP0322-20121206|8748, MMETSP0322-20121206|10613, MMETSP0322-20121206|6552, MMET…
										322-20121206|347, MMETSP0322-20121206|3956, MMETSP0322-20121206|345, MMETSP0322-20121206|7073, MMETSP0322-20121206|9248, MMETSP0322-20121206|3948, MMETSP0322-20121206|3944, MMETSP0322-20121206|7061, MMETSP0322-20121206|11116, MMETSP0322-20121206|9238, MMETSP0322-20121206|3934, MMETSP0322-20121206|3933, MMETSP0322-20121206|7057, MMETSP0322-20121206|312, MMETSP0322-20121206|1739, MMETSP0322-2012120…	MMETSP0321-20121206|2145, MMETSP0321-20121206|16278, MMETSP0321-20121206|10979, MMETSP0321-20121206|10978, MMETSP0321-20121206|2142, MMETSP0321-20121206|14097, MMETSP0321-20121206|547, MMETSP0321-20121206|14093, MMETSP0321-20121206|28227, MMETSP0321-20121206|14091, MMETSP0321-20121206|28220, MMETSP0321-20121206|4317, MMETSP0321-20121206|20742, MMETSP0321-20121206|16266, MMETSP0321-20121206|2131, …
											SP0321-20121206|4942, MMETSP0321-20121206|24496, MMETSP0321-20121206|2767, MMETSP0321-20121206|8064, MMETSP0321-20121206|16896, MMETSP0321-20121206|16895, MMETSP0321-20121206|24490, MMETSP0321-20121206|2761, MMETSP0321-20121206|16892, MMETSP0321-20121206|26659, MMETSP0321-20121206|4924, MMETSP0321-20121206|4920, MMETSP0321-20121206|16876, MMETSP0321-20121206|14693, MMETSP0321-20121206|24467, MMET…
GO:1901363	heterocyclic compound binding	F	7.02483e-05	5.06989e-08	1272	2230	3642	5100	under	MMETSP0322-20121206|12829, MMETSP0322-20121206|6596, MMETSP0322-20121206|12826, MMETSP0322-20121206|6588, MMETSP0322-20121206|6585, MMETSP0322-20121206|8754, MMETSP0322-20121206|12809, MMETSP0322-20121206|8750, MMETSP0322-20121206|12801, MMETSP0322-20121206|4396, MMETSP0322-20121206|4395, MMETSP0322-20121206|8749, MMETSP0322-20121206|8748, MMETSP0322-20121206|10613, MMETSP0322-20121206|6552, MMET…	MMETSP0321-20121206|2145, MMETSP0321-20121206|16278, MMETSP0321-20121206|10979, MMETSP0321-20121206|10978, MMETSP0321-20121206|2142, MMETSP0321-20121206|14097, MMETSP0321-20121206|547, MMETSP0321-20121206|14093, MMETSP0321-20121206|28227, MMETSP0321-20121206|14091, MMETSP0321-20121206|28220, MMETSP0321-20121206|4317, MMETSP0321-20121206|20742, MMETSP0321-20121206|16266, MMETSP0321-20121206|2131, …
										322-20121206|347, MMETSP0322-20121206|3956, MMETSP0322-20121206|345, MMETSP0322-20121206|7073, MMETSP0322-20121206|9248, MMETSP0322-20121206|3948, MMETSP0322-20121206|3944, MMETSP0322-20121206|7061, MMETSP0322-20121206|11116, MMETSP0322-20121206|9238, MMETSP0322-20121206|3934, MMETSP0322-20121206|3933, MMETSP0322-20121206|7057, MMETSP0322-20121206|312, MMETSP0322-20121206|1739, MMETSP0322-2012120…	SP0321-20121206|4942, MMETSP0321-20121206|24496, MMETSP0321-20121206|2767, MMETSP0321-20121206|8064, MMETSP0321-20121206|16896, MMETSP0321-20121206|16895, MMETSP0321-20121206|24490, MMETSP0321-20121206|2761, MMETSP0321-20121206|16892, MMETSP0321-20121206|26659, MMETSP0321-20121206|4924, MMETSP0321-20121206|4920, MMETSP0321-20121206|16876, MMETSP0321-20121206|14693, MMETSP0321-20121206|24467, MMET…
GO:0043167	ion binding	F	0.000623974	5.40393e-07	882	1587	4032	5743	under	MMETSP0322-20121206|6588, MMETSP0322-20121206|12801, MMETSP0322-20121206|4395, MMETSP0322-20121206|8749, MMETSP0322-20121206|8748, MMETSP0322-20121206|6563, MMETSP0322-20121206|10613, MMETSP0322-20121206|6552, MMETSP0322-20121206|4378, MMETSP0322-20121206|6542, MMETSP0322-20121206|2186, MMETSP0322-20121206|2180, MMETSP0322-20121206|8711, MMETSP0322-20121206|6533, MMETSP0322-20121206|17691, MMETSP…	MMETSP0321-20121206|2145, MMETSP0321-20121206|16278, MMETSP0321-20121206|10978, MMETSP0321-20121206|2142, MMETSP0321-20121206|10973, MMETSP0321-20121206|14097, MMETSP0321-20121206|14096, MMETSP0321-20121206|28229, MMETSP0321-20121206|14093, MMETSP0321-20121206|28227, MMETSP0321-20121206|20742, MMETSP0321-20121206|16266, MMETSP0321-20121206|2131, MMETSP0321-20121206|14085, MMETSP0321-20121206|2821…
											ETSP0321-20121206|19218, MMETSP0321-20121206|6895, MMETSP0321-20121206|11738, MMETSP0321-20121206|19206, MMETSP0321-20121206|19204, MMETSP0321-20121206|21500, MMETSP0321-20121206|13903, MMETSP0321-20121206|13901, MMETSP0321-20121206|19200, MMETSP0321-20121206|4696, MMETSP0321-20121206|17016, MMETSP0321-20121206|6869, MMETSP0321-20121206|28595, MMETSP0321-20121206|6850, MMETSP0321-20121206|2498, M…
GO:0015698	inorganic anion transport	P	0.00066988	6.76841e-07	11	68	4903	7262	under	MMETSP0322-20121206|17534, MMETSP0322-20121206|148, MMETSP0322-20121206|147, MMETSP0322-20121206|13058, MMETSP0322-20121206|16854, MMETSP0322-20121206|4802, MMETSP0322-20121206|758, MMETSP0322-20121206|15880, MMETSP0322-20121206|664, MMETSP0322-20121206|16012, MMETSP0322-20121206|2276	MMETSP0321-20121206|22919, MMETSP0321-20121206|22906, MMETSP0321-20121206|26011, MMETSP0321-20121206|14040, MMETSP0321-20121206|20657, MMETSP0321-20121206|16147, MMETSP0321-20121206|3742, MMETSP0321-20121206|17841, MMETSP0321-20121206|21087, MMETSP0321-20121206|27611, MMETSP0321-20121206|11297, MMETSP0321-20121206|13462, MMETSP0321-20121206|11266, MMETSP0321-20121206|21033, MMETSP0321-20121206|29…
GO:0044763	single-organism cellular process	P	0.0136799	1.57967e-05	821	1451	4093	5879	under	MMETSP0322-20121206|8774, MMETSP0322-20121206|10643, MMETSP0322-20121206|10624, MMETSP0322-20121206|8748, MMETSP0322-20121206|10613, MMETSP0322-20121206|4378, MMETSP0322-20121206|10605, MMETSP0322-20121206|2186, MMETSP0322-20121206|8711, MMETSP0322-20121206|4359, MMETSP0322-20121206|6527, MMETSP0322-20121206|4346, MMETSP0322-20121206|4339, MMETSP0322-20121206|17677, MMETSP0322-20121206|2156, MMET…	MMETSP0321-20121206|2145, MMETSP0321-20121206|10979, MMETSP0321-20121206|10978, MMETSP0321-20121206|2142, MMETSP0321-20121206|14097, MMETSP0321-20121206|28225, MMETSP0321-20121206|22925, MMETSP0321-20121206|28220, MMETSP0321-20121206|2139, MMETSP0321-20121206|20740, MMETSP0321-20121206|16266, MMETSP0321-20121206|28219, MMETSP0321-20121206|22917, MMETSP0321-20121206|530, MMETSP0321-20121206|2129, …
											MMETSP0321-20121206|18657, MMETSP0321-20121206|26251, MMETSP0321-20121206|14297, MMETSP0321-20121206|4519, MMETSP0321-20121206|4516, MMETSP0321-20121206|14286, MMETSP0321-20121206|732, MMETSP0321-20121206|730, MMETSP0321-20121206|28412, MMETSP0321-20121206|26237, MMETSP0321-20121206|4507, MMETSP0321-20121206|24053, MMETSP0321-20121206|16450, MMETSP0321-20121206|18622, MMETSP0321-20121206|14265, M…
GO:0004713	protein tyrosine kinase activity	F	0.0332723	4.32232e-05	11	0	4903	7330	over	MMETSP0322-20121206|10548, MMETSP0322-20121206|5936, MMETSP0322-20121206|14834, MMETSP0322-20121206|10123, MMETSP0322-20121206|857, MMETSP0322-20121206|15921, MMETSP0322-20121206|5194, MMETSP0322-20121206|9537, MMETSP0322-20121206|7253, MMETSP0322-20121206|5051, MMETSP0322-20121206|8992
GO:0006820	anion transport	P	0.0368499	5.31898e-05	24	86	4890	7244	under	MMETSP0322-20121206|14971, MMETSP0322-20121206|17534, MMETSP0322-20121206|180, MMETSP0322-20121206|148, MMETSP0322-20121206|147, MMETSP0322-20121206|13058, MMETSP0322-20121206|17322, MMETSP0322-20121206|17309, MMETSP0322-20121206|3566, MMETSP0322-20121206|16854, MMETSP0322-20121206|11949, MMETSP0322-20121206|3381, MMETSP0322-20121206|11724, MMETSP0322-20121206|1036, MMETSP0322-20121206|4802, MMET…	MMETSP0321-20121206|22919, MMETSP0321-20121206|22906, MMETSP0321-20121206|16249, MMETSP0321-20121206|26011, MMETSP0321-20121206|14040, MMETSP0321-20121206|29961, MMETSP0321-20121206|20657, MMETSP0321-20121206|16147, MMETSP0321-20121206|3742, MMETSP0321-20121206|17841, MMETSP0321-20121206|21087, MMETSP0321-20121206|27611, MMETSP0321-20121206|11297, MMETSP0321-20121206|25427, MMETSP0321-20121206|13…
GO:0044767	single-organism developmental process	P	0.0490716	7.79139e-05	188	393	4726	6937	under	MMETSP0322-20121206|8771, MMETSP0322-20121206|4397, MMETSP0322-20121206|10624, MMETSP0322-20121206|2186, MMETSP0322-20121206|4339, MMETSP0322-20121206|17677, MMETSP0322-20121206|2131, MMETSP0322-20121206|13299, MMETSP0322-20121206|15458, MMETSP0322-20121206|15453, MMETSP0322-20121206|13229, MMETSP0322-20121206|11020, MMETSP0322-20121206|1635, MMETSP0322-20121206|12799, MMETSP0322-20121206|1623, M…	MMETSP0321-20121206|2145, MMETSP0321-20121206|10978, MMETSP0321-20121206|28220, MMETSP0321-20121206|26045, MMETSP0321-20121206|20740, MMETSP0321-20121206|16266, MMETSP0321-20121206|530, MMETSP0321-20121206|14077, MMETSP0321-20121206|16249, MMETSP0321-20121206|26016, MMETSP0321-20121206|14050, MMETSP0321-20121206|26004, MMETSP0321-20121206|3874, MMETSP0321-20121206|3847, MMETSP0321-20121206|17977,…
				total	5748	10474
				unique	2142	3917

## Sheet: fisher_pvalue0.05_2tailed_speci
Table S5B differentially represented GO terms at lower hierarchal level
GO-ID	Term	Category	FDR	P-Value	#Test = L aporus B651	#Ref = L danicus B650	#notAnnotTest	#notAnnotRef	Over/Under	TestSeqs = L aporus B651	RefSeqs = L danicus B650
GO:0003002	regionalization	P	0.084642	0.000146609	2	26	4912	7304	under	MMETSP0322-20121206|2186, MMETSP0322-20121206|2010	MMETSP0321-20121206|530, MMETSP0321-20121206|3809, MMETSP0321-20121206|25508, MMETSP0321-20121206|15656, MMETSP0321-20121206|28008, MMETSP0321-20121206|29790, MMETSP0321-20121206|25373, MMETSP0321-20121206|15553, MMETSP0321-20121206|1233, MMETSP0321-20121206|1230, MMETSP0321-20121206|26810, MMETSP0321-20121206|30002, MMETSP0321-20121206|29411, MMETSP0321-20121206|2745, MMETSP0321-20121206|3167, M…
GO:0007389	pattern specification process	P	0.133101	0.000257587	5	35	4909	7295	under	MMETSP0322-20121206|2186, MMETSP0322-20121206|10523, MMETSP0322-20121206|2010, MMETSP0322-20121206|7745, MMETSP0322-20121206|15715	MMETSP0321-20121206|2145, MMETSP0321-20121206|20740, MMETSP0321-20121206|16266, MMETSP0321-20121206|530, MMETSP0321-20121206|3809, MMETSP0321-20121206|25508, MMETSP0321-20121206|15656, MMETSP0321-20121206|28008, MMETSP0321-20121206|29790, MMETSP0321-20121206|25373, MMETSP0321-20121206|15553, MMETSP0321-20121206|23135, MMETSP0321-20121206|30246, MMETSP0321-20121206|10573, MMETSP0321-20121206|1233,…
GO:0004620	phospholipase activity	F	0.133101	0.000268968	9	0	4905	7330	over	MMETSP0322-20121206|17677, MMETSP0322-20121206|5928, MMETSP0322-20121206|10451, MMETSP0322-20121206|49, MMETSP0322-20121206|13868, MMETSP0322-20121206|16442, MMETSP0322-20121206|10901, MMETSP0322-20121206|9472, MMETSP0322-20121206|12945
GO:0021536	diencephalon development	P	0.180347	0.000401463	0	16	4914	7314	under		MMETSP0321-20121206|28220, MMETSP0321-20121206|26016, MMETSP0321-20121206|27735, MMETSP0321-20121206|17857, MMETSP0321-20121206|11004, MMETSP0321-20121206|8211, MMETSP0321-20121206|9877, MMETSP0321-20121206|5490, MMETSP0321-20121206|9769, MMETSP0321-20121206|4814, MMETSP0321-20121206|22172, MMETSP0321-20121206|29106, MMETSP0321-20121206|5131, MMETSP0321-20121206|12114, MMETSP0321-20121206|18622, …
GO:0035966	response to topologically incorrect protein	P	0.180347	0.000416505	27	12	4887	7318	over	MMETSP0322-20121206|10624, MMETSP0322-20121206|283, MMETSP0322-20121206|13204, MMETSP0322-20121206|6490, MMETSP0322-20121206|147, MMETSP0322-20121206|14835, MMETSP0322-20121206|8502, MMETSP0322-20121206|4132, MMETSP0322-20121206|17472, MMETSP0322-20121206|3566, MMETSP0322-20121206|3541, MMETSP0322-20121206|6046, MMETSP0322-20121206|9932, MMETSP0322-20121206|3376, MMETSP0322-20121206|12178, MMETSP…	MMETSP0321-20121206|16249, MMETSP0321-20121206|17885, MMETSP0321-20121206|21095, MMETSP0321-20121206|25427, MMETSP0321-20121206|13077, MMETSP0321-20121206|24453, MMETSP0321-20121206|12425, MMETSP0321-20121206|18894, MMETSP0321-20121206|28617, MMETSP0321-20121206|16523, MMETSP0321-20121206|21473, MMETSP0321-20121206|2331
GO:0005625	soluble fraction	C	0.248711	0.000670829	8	0	4906	7330	over	MMETSP0322-20121206|9190, MMETSP0322-20121206|1635, MMETSP0322-20121206|12739, MMETSP0322-20121206|8519, MMETSP0322-20121206|16918, MMETSP0322-20121206|14137, MMETSP0322-20121206|7282, MMETSP0322-20121206|9208
GO:0006486	protein glycosylation	P	0.248711	0.000716241	28	14	4886	7316	over	MMETSP0322-20121206|283, MMETSP0322-20121206|13204, MMETSP0322-20121206|1646, MMETSP0322-20121206|17573, MMETSP0322-20121206|3720, MMETSP0322-20121206|6318, MMETSP0322-20121206|17472, MMETSP0322-20121206|10397, MMETSP0322-20121206|10376, MMETSP0322-20121206|15167, MMETSP0322-20121206|3587, MMETSP0322-20121206|11890, MMETSP0322-20121206|977, MMETSP0322-20121206|17040, MMETSP0322-20121206|14232, MM…	MMETSP0321-20121206|16256, MMETSP0321-20121206|20724, MMETSP0321-20121206|22887, MMETSP0321-20121206|8603, MMETSP0321-20121206|6321, MMETSP0321-20121206|30322, MMETSP0321-20121206|20517, MMETSP0321-20121206|29730, MMETSP0321-20121206|18035, MMETSP0321-20121206|7711, MMETSP0321-20121206|20108, MMETSP0321-20121206|3233, MMETSP0321-20121206|7532, MMETSP0321-20121206|7502
GO:0043413	macromolecule glycosylation	P	0.248711	0.000716241	28	14	4886	7316	over	MMETSP0322-20121206|283, MMETSP0322-20121206|13204, MMETSP0322-20121206|1646, MMETSP0322-20121206|17573, MMETSP0322-20121206|3720, MMETSP0322-20121206|6318, MMETSP0322-20121206|17472, MMETSP0322-20121206|10397, MMETSP0322-20121206|10376, MMETSP0322-20121206|15167, MMETSP0322-20121206|3587, MMETSP0322-20121206|11890, MMETSP0322-20121206|977, MMETSP0322-20121206|17040, MMETSP0322-20121206|14232, MM…	MMETSP0321-20121206|16256, MMETSP0321-20121206|20724, MMETSP0321-20121206|22887, MMETSP0321-20121206|8603, MMETSP0321-20121206|6321, MMETSP0321-20121206|30322, MMETSP0321-20121206|20517, MMETSP0321-20121206|29730, MMETSP0321-20121206|18035, MMETSP0321-20121206|7711, MMETSP0321-20121206|20108, MMETSP0321-20121206|3233, MMETSP0321-20121206|7532, MMETSP0321-20121206|7502
GO:0015696	ammonium transport	P	0.248711	0.000740001	0	15	4914	7315	under		MMETSP0321-20121206|22919, MMETSP0321-20121206|22906, MMETSP0321-20121206|3742, MMETSP0321-20121206|1438, MMETSP0321-20121206|12858, MMETSP0321-20121206|10584, MMETSP0321-20121206|25166, MMETSP0321-20121206|30003, MMETSP0321-20121206|9817, MMETSP0321-20121206|27042, MMETSP0321-20121206|5223, MMETSP0321-20121206|12171, MMETSP0321-20121206|19165, MMETSP0321-20121206|23595, MMETSP0321-20121206|15984
GO:0043687	post-translational protein modification	P	0.248711	0.000753886	10	1	4904	7329	over	MMETSP0322-20121206|4185, MMETSP0322-20121206|1349, MMETSP0322-20121206|12476, MMETSP0322-20121206|17291, MMETSP0322-20121206|977, MMETSP0322-20121206|4989, MMETSP0322-20121206|13741, MMETSP0322-20121206|4688, MMETSP0322-20121206|14039, MMETSP0322-20121206|10901	MMETSP0321-20121206|20164
GO:0005929	cilium	C	0.303568	0.000963987	5	31	4909	7299	under	MMETSP0322-20121206|1635, MMETSP0322-20121206|16918, MMETSP0322-20121206|5730, MMETSP0322-20121206|10263, MMETSP0322-20121206|15715	MMETSP0321-20121206|20740, MMETSP0321-20121206|2126, MMETSP0321-20121206|25508, MMETSP0321-20121206|25473, MMETSP0321-20121206|15553, MMETSP0321-20121206|13367, MMETSP0321-20121206|29637, MMETSP0321-20121206|15443, MMETSP0321-20121206|26994, MMETSP0321-20121206|25141, MMETSP0321-20121206|1233, MMETSP0321-20121206|1230, MMETSP0321-20121206|1172, MMETSP0321-20121206|8139, MMETSP0321-20121206|7678, …
GO:0048699	generation of neurons	P	0.317147	0.00105288	19	64	4895	7266	under	MMETSP0322-20121206|11020, MMETSP0322-20121206|1635, MMETSP0322-20121206|2010, MMETSP0322-20121206|5946, MMETSP0322-20121206|16918, MMETSP0322-20121206|7906, MMETSP0322-20121206|3529, MMETSP0322-20121206|8339, MMETSP0322-20121206|7863, MMETSP0322-20121206|7861, MMETSP0322-20121206|3401, MMETSP0322-20121206|36, MMETSP0322-20121206|13849, MMETSP0322-20121206|14203, MMETSP0322-20121206|11564, MMETSP…	MMETSP0321-20121206|20740, MMETSP0321-20121206|530, MMETSP0321-20121206|29928, MMETSP0321-20121206|27735, MMETSP0321-20121206|3809, MMETSP0321-20121206|11343, MMETSP0321-20121206|13517, MMETSP0321-20121206|2037, MMETSP0321-20121206|5902, MMETSP0321-20121206|17857, MMETSP0321-20121206|17823, MMETSP0321-20121206|8568, MMETSP0321-20121206|28008, MMETSP0321-20121206|15553, MMETSP0321-20121206|13367, …
GO:0030030	cell projection organization	P	0.319342	0.00116228	16	58	4898	7272	under	MMETSP0322-20121206|11020, MMETSP0322-20121206|220, MMETSP0322-20121206|1635, MMETSP0322-20121206|5946, MMETSP0322-20121206|16918, MMETSP0322-20121206|7906, MMETSP0322-20121206|3529, MMETSP0322-20121206|8339, MMETSP0322-20121206|7863, MMETSP0322-20121206|7861, MMETSP0322-20121206|3401, MMETSP0322-20121206|13849, MMETSP0322-20121206|14203, MMETSP0322-20121206|11537, MMETSP0322-20121206|11447, MMET…	MMETSP0321-20121206|20740, MMETSP0321-20121206|530, MMETSP0321-20121206|29928, MMETSP0321-20121206|25508, MMETSP0321-20121206|11343, MMETSP0321-20121206|13517, MMETSP0321-20121206|28174, MMETSP0321-20121206|2037, MMETSP0321-20121206|5902, MMETSP0321-20121206|28008, MMETSP0321-20121206|15553, MMETSP0321-20121206|6295, MMETSP0321-20121206|27468, MMETSP0321-20121206|29637, MMETSP0321-20121206|8399, …
GO:0009266	response to temperature stimulus	P	0.319342	0.00120079	61	49	4853	7281	over	MMETSP0322-20121206|10624, MMETSP0322-20121206|2180, MMETSP0322-20121206|17656, MMETSP0322-20121206|4307, MMETSP0322-20121206|15435, MMETSP0322-20121206|203, MMETSP0322-20121206|9105, MMETSP0322-20121206|8674, MMETSP0322-20121206|6499, MMETSP0322-20121206|10533, MMETSP0322-20121206|4264, MMETSP0322-20121206|3714, MMETSP0322-20121206|10483, MMETSP0322-20121206|14835, MMETSP0322-20121206|17471, MME…	MMETSP0321-20121206|25594, MMETSP0321-20121206|4233, MMETSP0321-20121206|16170, MMETSP0321-20121206|16158, MMETSP0321-20121206|27678, MMETSP0321-20121206|21095, MMETSP0321-20121206|13420, MMETSP0321-20121206|8570, MMETSP0321-20121206|16066, MMETSP0321-20121206|20536, MMETSP0321-20121206|16043, MMETSP0321-20121206|7977, MMETSP0321-20121206|26938, MMETSP0321-20121206|153, MMETSP0321-20121206|17599,…
GO:0009628	response to abiotic stimulus	P	0.319342	0.00124176	174	185	4740	7145	over	MMETSP0322-20121206|10624, MMETSP0322-20121206|10606, MMETSP0322-20121206|2186, MMETSP0322-20121206|2180, MMETSP0322-20121206|17656, MMETSP0322-20121206|4307, MMETSP0322-20121206|15435, MMETSP0322-20121206|208, MMETSP0322-20121206|203, MMETSP0322-20121206|12799, MMETSP0322-20121206|9105, MMETSP0322-20121206|10580, MMETSP0322-20121206|8674, MMETSP0322-20121206|6499, MMETSP0322-20121206|10533, MMET…	MMETSP0321-20121206|10978, MMETSP0321-20121206|20740, MMETSP0321-20121206|16249, MMETSP0321-20121206|26015, MMETSP0321-20121206|18416, MMETSP0321-20121206|16225, MMETSP0321-20121206|3898, MMETSP0321-20121206|16219, MMETSP0321-20121206|25594, MMETSP0321-20121206|27735, MMETSP0321-20121206|1649, MMETSP0321-20121206|15746, MMETSP0321-20121206|13531, MMETSP0321-20121206|15709, MMETSP0321-20121206|135…
GO:0019861	flagellum	C	0.319342	0.0013523	11	2	4903	7328	over	MMETSP0322-20121206|3884, MMETSP0322-20121206|3798, MMETSP0322-20121206|3763, MMETSP0322-20121206|126, MMETSP0322-20121206|15040, MMETSP0322-20121206|6091, MMETSP0322-20121206|87, MMETSP0322-20121206|13588, MMETSP0322-20121206|10892, MMETSP0322-20121206|16156, MMETSP0322-20121206|4584	MMETSP0321-20121206|1523, MMETSP0321-20121206|2433
GO:0072001	renal system development	P	0.319342	0.00138283	0	14	4914	7316	under		MMETSP0321-20121206|20740, MMETSP0321-20121206|29790, MMETSP0321-20121206|25373, MMETSP0321-20121206|1233, MMETSP0321-20121206|1230, MMETSP0321-20121206|2921, MMETSP0321-20121206|7678, MMETSP0321-20121206|2745, MMETSP0321-20121206|22223, MMETSP0321-20121206|3144, MMETSP0321-20121206|27004, MMETSP0321-20121206|16653, MMETSP0321-20121206|11674, MMETSP0321-20121206|23579
GO:0001655	urogenital system development	P	0.319342	0.00138283	0	14	4914	7316	under		MMETSP0321-20121206|20740, MMETSP0321-20121206|29790, MMETSP0321-20121206|25373, MMETSP0321-20121206|1233, MMETSP0321-20121206|1230, MMETSP0321-20121206|2921, MMETSP0321-20121206|7678, MMETSP0321-20121206|2745, MMETSP0321-20121206|22223, MMETSP0321-20121206|3144, MMETSP0321-20121206|27004, MMETSP0321-20121206|16653, MMETSP0321-20121206|11674, MMETSP0321-20121206|23579
GO:0048871	multicellular organismal homeostasis	P	0.319342	0.00138283	0	14	4914	7316	under		MMETSP0321-20121206|20740, MMETSP0321-20121206|27735, MMETSP0321-20121206|17857, MMETSP0321-20121206|11004, MMETSP0321-20121206|8211, MMETSP0321-20121206|9877, MMETSP0321-20121206|12503, MMETSP0321-20121206|9769, MMETSP0321-20121206|22172, MMETSP0321-20121206|29106, MMETSP0321-20121206|5131, MMETSP0321-20121206|28539, MMETSP0321-20121206|12114, MMETSP0321-20121206|18622
GO:0030182	neuron differentiation	P	0.320724	0.00144519	19	63	4895	7267	under	MMETSP0322-20121206|11020, MMETSP0322-20121206|1635, MMETSP0322-20121206|2010, MMETSP0322-20121206|5946, MMETSP0322-20121206|16918, MMETSP0322-20121206|7906, MMETSP0322-20121206|3529, MMETSP0322-20121206|8339, MMETSP0322-20121206|7863, MMETSP0322-20121206|7861, MMETSP0322-20121206|3401, MMETSP0322-20121206|36, MMETSP0322-20121206|13849, MMETSP0322-20121206|14203, MMETSP0322-20121206|11564, MMETSP…	MMETSP0321-20121206|20740, MMETSP0321-20121206|530, MMETSP0321-20121206|29928, MMETSP0321-20121206|27735, MMETSP0321-20121206|3809, MMETSP0321-20121206|11343, MMETSP0321-20121206|13517, MMETSP0321-20121206|2037, MMETSP0321-20121206|5902, MMETSP0321-20121206|17857, MMETSP0321-20121206|17823, MMETSP0321-20121206|8568, MMETSP0321-20121206|28008, MMETSP0321-20121206|15553, MMETSP0321-20121206|13367, …
GO:0007417	central nervous system development	P	0.320724	0.0014814	14	52	4900	7278	under	MMETSP0322-20121206|8771, MMETSP0322-20121206|1635, MMETSP0322-20121206|1623, MMETSP0322-20121206|14940, MMETSP0322-20121206|2010, MMETSP0322-20121206|13155, MMETSP0322-20121206|8519, MMETSP0322-20121206|16918, MMETSP0322-20121206|8339, MMETSP0322-20121206|3401, MMETSP0322-20121206|5391, MMETSP0322-20121206|11564, MMETSP0322-20121206|2596, MMETSP0322-20121206|11447	MMETSP0321-20121206|2145, MMETSP0321-20121206|28220, MMETSP0321-20121206|16266, MMETSP0321-20121206|26016, MMETSP0321-20121206|27735, MMETSP0321-20121206|3809, MMETSP0321-20121206|2037, MMETSP0321-20121206|5902, MMETSP0321-20121206|17857, MMETSP0321-20121206|8568, MMETSP0321-20121206|29790, MMETSP0321-20121206|27551, MMETSP0321-20121206|25373, MMETSP0321-20121206|15553, MMETSP0321-20121206|23135,…
GO:0043248	proteasome assembly	P	0.340879	0.00165525	18	7	4896	7323	over	MMETSP0322-20121206|10624, MMETSP0322-20121206|15413, MMETSP0322-20121206|14835, MMETSP0322-20121206|8502, MMETSP0322-20121206|3566, MMETSP0322-20121206|3541, MMETSP0322-20121206|10270, MMETSP0322-20121206|3376, MMETSP0322-20121206|14448, MMETSP0322-20121206|17093, MMETSP0322-20121206|17084, MMETSP0322-20121206|13763, MMETSP0322-20121206|5203, MMETSP0322-20121206|2572, MMETSP0322-20121206|5184, M…	MMETSP0321-20121206|16249, MMETSP0321-20121206|17885, MMETSP0321-20121206|25427, MMETSP0321-20121206|24453, MMETSP0321-20121206|12425, MMETSP0321-20121206|28617, MMETSP0321-20121206|1722
GO:0010118	stomatal movement	P	0.340879	0.0016729	7	0	4907	7330	over	MMETSP0322-20121206|17506, MMETSP0322-20121206|14852, MMETSP0322-20121206|8485, MMETSP0322-20121206|3503, MMETSP0322-20121206|8344, MMETSP0322-20121206|1273, MMETSP0322-20121206|16275
GO:0007399	nervous system development	P	0.377483	0.00190703	42	109	4872	7221	under	MMETSP0322-20121206|8771, MMETSP0322-20121206|10613, MMETSP0322-20121206|11020, MMETSP0322-20121206|1635, MMETSP0322-20121206|1623, MMETSP0322-20121206|14940, MMETSP0322-20121206|12709, MMETSP0322-20121206|2010, MMETSP0322-20121206|13155, MMETSP0322-20121206|5946, MMETSP0322-20121206|8519, MMETSP0322-20121206|4133, MMETSP0322-20121206|4116, MMETSP0322-20121206|16918, MMETSP0322-20121206|7906, MME…	MMETSP0321-20121206|2145, MMETSP0321-20121206|28220, MMETSP0321-20121206|20740, MMETSP0321-20121206|16266, MMETSP0321-20121206|530, MMETSP0321-20121206|26016, MMETSP0321-20121206|29928, MMETSP0321-20121206|27735, MMETSP0321-20121206|1645, MMETSP0321-20121206|3809, MMETSP0321-20121206|11343, MMETSP0321-20121206|8678, MMETSP0321-20121206|13517, MMETSP0321-20121206|10877, MMETSP0321-20121206|2037, M…
GO:0048598	embryonic morphogenesis	P	0.385545	0.00214743	11	44	4903	7286	under	MMETSP0322-20121206|2010, MMETSP0322-20121206|8339, MMETSP0322-20121206|11909, MMETSP0322-20121206|10101, MMETSP0322-20121206|7745, MMETSP0322-20121206|7606, MMETSP0322-20121206|5394, MMETSP0322-20121206|11564, MMETSP0322-20121206|7391, MMETSP0322-20121206|11447, MMETSP0322-20121206|7180	MMETSP0321-20121206|2145, MMETSP0321-20121206|20740, MMETSP0321-20121206|16266, MMETSP0321-20121206|3809, MMETSP0321-20121206|8685, MMETSP0321-20121206|16153, MMETSP0321-20121206|5910, MMETSP0321-20121206|8568, MMETSP0321-20121206|29790, MMETSP0321-20121206|27551, MMETSP0321-20121206|25373, MMETSP0321-20121206|15553, MMETSP0321-20121206|23135, MMETSP0321-20121206|30209, MMETSP0321-20121206|3516, …
GO:0009408	response to heat	P	0.385545	0.00217752	36	24	4878	7306	over	MMETSP0322-20121206|10624, MMETSP0322-20121206|2180, MMETSP0322-20121206|17656, MMETSP0322-20121206|4307, MMETSP0322-20121206|15435, MMETSP0322-20121206|203, MMETSP0322-20121206|8674, MMETSP0322-20121206|10533, MMETSP0322-20121206|4264, MMETSP0322-20121206|10483, MMETSP0322-20121206|14835, MMETSP0322-20121206|8485, MMETSP0322-20121206|4064, MMETSP0322-20121206|17376, MMETSP0322-20121206|7975, MME…	MMETSP0321-20121206|16170, MMETSP0321-20121206|27678, MMETSP0321-20121206|21095, MMETSP0321-20121206|13420, MMETSP0321-20121206|8570, MMETSP0321-20121206|16066, MMETSP0321-20121206|16043, MMETSP0321-20121206|153, MMETSP0321-20121206|9871, MMETSP0321-20121206|28802, MMETSP0321-20121206|9792, MMETSP0321-20121206|12425, MMETSP0321-20121206|19437, MMETSP0321-20121206|19303, MMETSP0321-20121206|28617,…
GO:0030900	forebrain development	P	0.385545	0.00231679	4	26	4910	7304	under	MMETSP0322-20121206|1635, MMETSP0322-20121206|2010, MMETSP0322-20121206|16918, MMETSP0322-20121206|11564	MMETSP0321-20121206|28220, MMETSP0321-20121206|26016, MMETSP0321-20121206|27735, MMETSP0321-20121206|3809, MMETSP0321-20121206|5902, MMETSP0321-20121206|17857, MMETSP0321-20121206|8568, MMETSP0321-20121206|11074, MMETSP0321-20121206|11004, MMETSP0321-20121206|8211, MMETSP0321-20121206|9877, MMETSP0321-20121206|5490, MMETSP0321-20121206|9769, MMETSP0321-20121206|4814, MMETSP0321-20121206|22172, MM…
GO:0008047	enzyme activator activity	F	0.385545	0.00236026	5	29	4909	7301	under	MMETSP0322-20121206|9182, MMETSP0322-20121206|3541, MMETSP0322-20121206|8027, MMETSP0322-20121206|11447, MMETSP0322-20121206|7241	MMETSP0321-20121206|16266, MMETSP0321-20121206|10953, MMETSP0321-20121206|5910, MMETSP0321-20121206|9018, MMETSP0321-20121206|11285, MMETSP0321-20121206|16093, MMETSP0321-20121206|30325, MMETSP0321-20121206|16030, MMETSP0321-20121206|3687, MMETSP0321-20121206|8300, MMETSP0321-20121206|18071, MMETSP0321-20121206|30105, MMETSP0321-20121206|20312, MMETSP0321-20121206|29559, MMETSP0321-20121206|7795,…
GO:0048666	neuron development	P	0.385545	0.002387	13	48	4901	7282	under	MMETSP0322-20121206|11020, MMETSP0322-20121206|1635, MMETSP0322-20121206|5946, MMETSP0322-20121206|16918, MMETSP0322-20121206|7906, MMETSP0322-20121206|3529, MMETSP0322-20121206|8339, MMETSP0322-20121206|7863, MMETSP0322-20121206|7861, MMETSP0322-20121206|3401, MMETSP0322-20121206|13849, MMETSP0322-20121206|14203, MMETSP0322-20121206|11447	MMETSP0321-20121206|20740, MMETSP0321-20121206|530, MMETSP0321-20121206|29928, MMETSP0321-20121206|27735, MMETSP0321-20121206|11343, MMETSP0321-20121206|13517, MMETSP0321-20121206|2037, MMETSP0321-20121206|5902, MMETSP0321-20121206|17857, MMETSP0321-20121206|28008, MMETSP0321-20121206|13367, MMETSP0321-20121206|6295, MMETSP0321-20121206|27468, MMETSP0321-20121206|15444, MMETSP0321-20121206|8399, …
GO:0007143	female meiosis	P	0.385545	0.00243965	0	12	4914	7318	under		MMETSP0321-20121206|27735, MMETSP0321-20121206|17857, MMETSP0321-20121206|1339, MMETSP0321-20121206|11004, MMETSP0321-20121206|8211, MMETSP0321-20121206|9877, MMETSP0321-20121206|9769, MMETSP0321-20121206|22172, MMETSP0321-20121206|29106, MMETSP0321-20121206|5131, MMETSP0321-20121206|12114, MMETSP0321-20121206|18622
GO:0015708	silicate transport	P	0.385545	0.00243965	0	12	4914	7318	under		MMETSP0321-20121206|14040, MMETSP0321-20121206|16147, MMETSP0321-20121206|27611, MMETSP0321-20121206|13272, MMETSP0321-20121206|11000, MMETSP0321-20121206|12620, MMETSP0321-20121206|12606, MMETSP0321-20121206|27137, MMETSP0321-20121206|17241, MMETSP0321-20121206|12386, MMETSP0321-20121206|9609, MMETSP0321-20121206|12217
GO:0008585	female gonad development	P	0.385545	0.00243965	0	12	4914	7318	under		MMETSP0321-20121206|27735, MMETSP0321-20121206|17857, MMETSP0321-20121206|17734, MMETSP0321-20121206|11004, MMETSP0321-20121206|8211, MMETSP0321-20121206|9877, MMETSP0321-20121206|9769, MMETSP0321-20121206|22172, MMETSP0321-20121206|29106, MMETSP0321-20121206|5131, MMETSP0321-20121206|12114, MMETSP0321-20121206|18622
GO:0060271	cilium morphogenesis	P	0.385545	0.00247555	1	16	4913	7314	under	MMETSP0322-20121206|11537	MMETSP0321-20121206|20740, MMETSP0321-20121206|15553, MMETSP0321-20121206|1233, MMETSP0321-20121206|1230, MMETSP0321-20121206|2921, MMETSP0321-20121206|1172, MMETSP0321-20121206|7678, MMETSP0321-20121206|2745, MMETSP0321-20121206|22223, MMETSP0321-20121206|27011, MMETSP0321-20121206|16653, MMETSP0321-20121206|7324, MMETSP0321-20121206|5088, MMETSP0321-20121206|11674, MMETSP0321-20121206|23579, MM…
GO:0007224	smoothened signaling pathway	P	0.385545	0.00261556	0	13	4914	7317	under		MMETSP0321-20121206|20740, MMETSP0321-20121206|15553, MMETSP0321-20121206|1233, MMETSP0321-20121206|1230, MMETSP0321-20121206|2921, MMETSP0321-20121206|27165, MMETSP0321-20121206|24414, MMETSP0321-20121206|16653, MMETSP0321-20121206|7324, MMETSP0321-20121206|5088, MMETSP0321-20121206|11674, MMETSP0321-20121206|23579, MMETSP0321-20121206|26112
GO:0046660	female sex differentiation	P	0.385545	0.00261556	0	13	4914	7317	under		MMETSP0321-20121206|27735, MMETSP0321-20121206|17857, MMETSP0321-20121206|27551, MMETSP0321-20121206|17734, MMETSP0321-20121206|11004, MMETSP0321-20121206|8211, MMETSP0321-20121206|9877, MMETSP0321-20121206|9769, MMETSP0321-20121206|22172, MMETSP0321-20121206|29106, MMETSP0321-20121206|5131, MMETSP0321-20121206|12114, MMETSP0321-20121206|18622
GO:0046545	development of primary female sexual characteristics	P	0.385545	0.00261556	0	13	4914	7317	under		MMETSP0321-20121206|27735, MMETSP0321-20121206|17857, MMETSP0321-20121206|27551, MMETSP0321-20121206|17734, MMETSP0321-20121206|11004, MMETSP0321-20121206|8211, MMETSP0321-20121206|9877, MMETSP0321-20121206|9769, MMETSP0321-20121206|22172, MMETSP0321-20121206|29106, MMETSP0321-20121206|5131, MMETSP0321-20121206|12114, MMETSP0321-20121206|18622
GO:0046982	protein heterodimerization activity	F	0.396626	0.00274799	9	39	4905	7291	under	MMETSP0322-20121206|8731, MMETSP0322-20121206|2186, MMETSP0322-20121206|10439, MMETSP0322-20121206|36, MMETSP0322-20121206|879, MMETSP0322-20121206|16305, MMETSP0322-20121206|10867, MMETSP0322-20121206|2387, MMETSP0322-20121206|15542	MMETSP0321-20121206|20721, MMETSP0321-20121206|18416, MMETSP0321-20121206|18402, MMETSP0321-20121206|29962, MMETSP0321-20121206|8488, MMETSP0321-20121206|10640, MMETSP0321-20121206|12749, MMETSP0321-20121206|13121, MMETSP0321-20121206|12689, MMETSP0321-20121206|14859, MMETSP0321-20121206|12638, MMETSP0321-20121206|30002, MMETSP0321-20121206|15257, MMETSP0321-20121206|14763, MMETSP0321-20121206|12…
GO:0008380	RNA splicing	P	0.41213	0.00336441	60	51	4854	7279	over	MMETSP0322-20121206|10643, MMETSP0322-20121206|4306, MMETSP0322-20121206|1639, MMETSP0322-20121206|10542, MMETSP0322-20121206|10523, MMETSP0322-20121206|2017, MMETSP0322-20121206|17530, MMETSP0322-20121206|17510, MMETSP0322-20121206|15330, MMETSP0322-20121206|113, MMETSP0322-20121206|10439, MMETSP0322-20121206|4133, MMETSP0322-20121206|13006, MMETSP0322-20121206|1454, MMETSP0322-20121206|16954, M…	MMETSP0321-20121206|20738, MMETSP0321-20121206|14050, MMETSP0321-20121206|9198, MMETSP0321-20121206|16207, MMETSP0321-20121206|1645, MMETSP0321-20121206|8686, MMETSP0321-20121206|27625, MMETSP0321-20121206|25402, MMETSP0321-20121206|13432, MMETSP0321-20121206|6383, MMETSP0321-20121206|362, MMETSP0321-20121206|18244, MMETSP0321-20121206|333, MMETSP0321-20121206|19993, MMETSP0321-20121206|5816, MME…
GO:0006487	protein N-linked glycosylation	P	0.41213	0.00347406	16	6	4898	7324	over	MMETSP0322-20121206|283, MMETSP0322-20121206|13204, MMETSP0322-20121206|3720, MMETSP0322-20121206|6318, MMETSP0322-20121206|17472, MMETSP0322-20121206|10397, MMETSP0322-20121206|10376, MMETSP0322-20121206|11890, MMETSP0322-20121206|977, MMETSP0322-20121206|14232, MMETSP0322-20121206|15944, MMETSP0322-20121206|5164, MMETSP0322-20121206|14039, MMETSP0322-20121206|10901, MMETSP0322-20121206|4599, MM…	MMETSP0321-20121206|8603, MMETSP0321-20121206|6321, MMETSP0321-20121206|30322, MMETSP0321-20121206|20108, MMETSP0321-20121206|7532, MMETSP0321-20121206|7502
GO:0042221	response to chemical stimulus	P	0.41213	0.00368402	230	265	4684	7065	over	MMETSP0322-20121206|4397, MMETSP0322-20121206|4394, MMETSP0322-20121206|10624, MMETSP0322-20121206|17677, MMETSP0322-20121206|17653, MMETSP0322-20121206|13299, MMETSP0322-20121206|15458, MMETSP0322-20121206|9192, MMETSP0322-20121206|283, MMETSP0322-20121206|9190, MMETSP0322-20121206|9182, MMETSP0322-20121206|15413, MMETSP0322-20121206|13204, MMETSP0322-20121206|208, MMETSP0322-20121206|1635, MMET…	MMETSP0321-20121206|14097, MMETSP0321-20121206|530, MMETSP0321-20121206|16249, MMETSP0321-20121206|16240, MMETSP0321-20121206|18416, MMETSP0321-20121206|20708, MMETSP0321-20121206|16229, MMETSP0321-20121206|3898, MMETSP0321-20121206|16219, MMETSP0321-20121206|27735, MMETSP0321-20121206|17957, MMETSP0321-20121206|27726, MMETSP0321-20121206|13589, MMETSP0321-20121206|3809, MMETSP0321-20121206|25531…
GO:0048466	androecium development	P	0.41213	0.00388572	8	1	4906	7329	over	MMETSP0322-20121206|10624, MMETSP0322-20121206|16906, MMETSP0322-20121206|16852, MMETSP0322-20121206|3467, MMETSP0322-20121206|3376, MMETSP0322-20121206|8124, MMETSP0322-20121206|6701, MMETSP0322-20121206|6700	MMETSP0321-20121206|21812
GO:0048443	stamen development	P	0.41213	0.00388572	8	1	4906	7329	over	MMETSP0322-20121206|10624, MMETSP0322-20121206|16906, MMETSP0322-20121206|16852, MMETSP0322-20121206|3467, MMETSP0322-20121206|3376, MMETSP0322-20121206|8124, MMETSP0322-20121206|6701, MMETSP0322-20121206|6700	MMETSP0321-20121206|21812
GO:0004175	endopeptidase activity	F	0.41213	0.00399769	69	62	4845	7268	over	MMETSP0322-20121206|10633, MMETSP0322-20121206|10616, MMETSP0322-20121206|4335, MMETSP0322-20121206|15413, MMETSP0322-20121206|11027, MMETSP0322-20121206|12738, MMETSP0322-20121206|10557, MMETSP0322-20121206|17581, MMETSP0322-20121206|13183, MMETSP0322-20121206|3701, MMETSP0322-20121206|12655, MMETSP0322-20121206|6360, MMETSP0322-20121206|15270, MMETSP0322-20121206|13059, MMETSP0322-20121206|3680…	MMETSP0321-20121206|26008, MMETSP0321-20121206|17941, MMETSP0321-20121206|8678, MMETSP0321-20121206|13511, MMETSP0321-20121206|4276, MMETSP0321-20121206|4198, MMETSP0321-20121206|4183, MMETSP0321-20121206|6317, MMETSP0321-20121206|16068, MMETSP0321-20121206|28011, MMETSP0321-20121206|12939, MMETSP0321-20121206|18227, MMETSP0321-20121206|27567, MMETSP0321-20121206|30276, MMETSP0321-20121206|18192,…
GO:0009101	glycoprotein biosynthetic process	P	0.41213	0.00408108	29	18	4885	7312	over	MMETSP0322-20121206|283, MMETSP0322-20121206|13204, MMETSP0322-20121206|1646, MMETSP0322-20121206|17573, MMETSP0322-20121206|3720, MMETSP0322-20121206|6318, MMETSP0322-20121206|17472, MMETSP0322-20121206|10397, MMETSP0322-20121206|10376, MMETSP0322-20121206|15167, MMETSP0322-20121206|3587, MMETSP0322-20121206|11890, MMETSP0322-20121206|977, MMETSP0322-20121206|17040, MMETSP0322-20121206|12099, MM…	MMETSP0321-20121206|16256, MMETSP0321-20121206|20724, MMETSP0321-20121206|22887, MMETSP0321-20121206|8603, MMETSP0321-20121206|6321, MMETSP0321-20121206|30322, MMETSP0321-20121206|20517, MMETSP0321-20121206|29730, MMETSP0321-20121206|18035, MMETSP0321-20121206|7711, MMETSP0321-20121206|20108, MMETSP0321-20121206|3233, MMETSP0321-20121206|5378, MMETSP0321-20121206|7532, MMETSP0321-20121206|7502, M…
GO:0009100	glycoprotein metabolic process	P	0.41213	0.00408108	29	18	4885	7312	over	MMETSP0322-20121206|283, MMETSP0322-20121206|13204, MMETSP0322-20121206|1646, MMETSP0322-20121206|17573, MMETSP0322-20121206|3720, MMETSP0322-20121206|6318, MMETSP0322-20121206|17472, MMETSP0322-20121206|10397, MMETSP0322-20121206|10376, MMETSP0322-20121206|15167, MMETSP0322-20121206|3587, MMETSP0322-20121206|11890, MMETSP0322-20121206|977, MMETSP0322-20121206|17040, MMETSP0322-20121206|12099, MM…	MMETSP0321-20121206|16256, MMETSP0321-20121206|20724, MMETSP0321-20121206|22887, MMETSP0321-20121206|8603, MMETSP0321-20121206|6321, MMETSP0321-20121206|30322, MMETSP0321-20121206|20517, MMETSP0321-20121206|29730, MMETSP0321-20121206|18035, MMETSP0321-20121206|7711, MMETSP0321-20121206|20108, MMETSP0321-20121206|3233, MMETSP0321-20121206|5378, MMETSP0321-20121206|7532, MMETSP0321-20121206|7502, M…
GO:0007265	Ras protein signal transduction	P	0.41213	0.00414468	1	15	4913	7315	under	MMETSP0322-20121206|2186	MMETSP0321-20121206|9139, MMETSP0321-20121206|30205, MMETSP0321-20121206|10617, MMETSP0321-20121206|23020, MMETSP0321-20121206|30002, MMETSP0321-20121206|21982, MMETSP0321-20121206|15279, MMETSP0321-20121206|20082, MMETSP0321-20121206|3177, MMETSP0321-20121206|4886, MMETSP0321-20121206|21617, MMETSP0321-20121206|12276, MMETSP0321-20121206|18764, MMETSP0321-20121206|8959, MMETSP0321-20121206|4452
GO:0004629	phospholipase C activity	F	0.41213	0.00417135	6	0	4908	7330	over	MMETSP0322-20121206|17677, MMETSP0322-20121206|5928, MMETSP0322-20121206|10451, MMETSP0322-20121206|49, MMETSP0322-20121206|16442, MMETSP0322-20121206|10901
GO:0005788	endoplasmic reticulum lumen	C	0.41213	0.00417135	6	0	4908	7330	over	MMETSP0322-20121206|7975, MMETSP0322-20121206|1339, MMETSP0322-20121206|2596, MMETSP0322-20121206|10901, MMETSP0322-20121206|7179, MMETSP0322-20121206|11160
GO:0007144	female meiosis I	P	0.41213	0.0042831	0	11	4914	7319	under		MMETSP0321-20121206|27735, MMETSP0321-20121206|17857, MMETSP0321-20121206|11004, MMETSP0321-20121206|8211, MMETSP0321-20121206|9877, MMETSP0321-20121206|9769, MMETSP0321-20121206|22172, MMETSP0321-20121206|29106, MMETSP0321-20121206|5131, MMETSP0321-20121206|12114, MMETSP0321-20121206|18622
GO:0001822	kidney development	P	0.41213	0.0042831	0	11	4914	7319	under		MMETSP0321-20121206|20740, MMETSP0321-20121206|29790, MMETSP0321-20121206|25373, MMETSP0321-20121206|1233, MMETSP0321-20121206|1230, MMETSP0321-20121206|7678, MMETSP0321-20121206|2745, MMETSP0321-20121206|22223, MMETSP0321-20121206|3144, MMETSP0321-20121206|27004, MMETSP0321-20121206|11674
GO:0021979	hypothalamus cell differentiation	P	0.41213	0.0042831	0	11	4914	7319	under		MMETSP0321-20121206|27735, MMETSP0321-20121206|17857, MMETSP0321-20121206|11004, MMETSP0321-20121206|8211, MMETSP0321-20121206|9877, MMETSP0321-20121206|9769, MMETSP0321-20121206|22172, MMETSP0321-20121206|29106, MMETSP0321-20121206|5131, MMETSP0321-20121206|12114, MMETSP0321-20121206|18622
GO:0060613	fat pad development	P	0.41213	0.0042831	0	11	4914	7319	under		MMETSP0321-20121206|27735, MMETSP0321-20121206|17857, MMETSP0321-20121206|11004, MMETSP0321-20121206|8211, MMETSP0321-20121206|9877, MMETSP0321-20121206|9769, MMETSP0321-20121206|22172, MMETSP0321-20121206|29106, MMETSP0321-20121206|5131, MMETSP0321-20121206|12114, MMETSP0321-20121206|18622
GO:0060612	adipose tissue development	P	0.41213	0.0042831	0	11	4914	7319	under		MMETSP0321-20121206|27735, MMETSP0321-20121206|17857, MMETSP0321-20121206|11004, MMETSP0321-20121206|8211, MMETSP0321-20121206|9877, MMETSP0321-20121206|9769, MMETSP0321-20121206|22172, MMETSP0321-20121206|29106, MMETSP0321-20121206|5131, MMETSP0321-20121206|12114, MMETSP0321-20121206|18622
GO:0097009	energy homeostasis	P	0.41213	0.0042831	0	11	4914	7319	under		MMETSP0321-20121206|27735, MMETSP0321-20121206|17857, MMETSP0321-20121206|11004, MMETSP0321-20121206|8211, MMETSP0321-20121206|9877, MMETSP0321-20121206|9769, MMETSP0321-20121206|22172, MMETSP0321-20121206|29106, MMETSP0321-20121206|5131, MMETSP0321-20121206|12114, MMETSP0321-20121206|18622
GO:0021888	hypothalamus gonadotrophin-releasing hormone neuron development	P	0.41213	0.0042831	0	11	4914	7319	under		MMETSP0321-20121206|27735, MMETSP0321-20121206|17857, MMETSP0321-20121206|11004, MMETSP0321-20121206|8211, MMETSP0321-20121206|9877, MMETSP0321-20121206|9769, MMETSP0321-20121206|22172, MMETSP0321-20121206|29106, MMETSP0321-20121206|5131, MMETSP0321-20121206|12114, MMETSP0321-20121206|18622
GO:0021886	hypothalamus gonadotrophin-releasing hormone neuron differentiation	P	0.41213	0.0042831	0	11	4914	7319	under		MMETSP0321-20121206|27735, MMETSP0321-20121206|17857, MMETSP0321-20121206|11004, MMETSP0321-20121206|8211, MMETSP0321-20121206|9877, MMETSP0321-20121206|9769, MMETSP0321-20121206|22172, MMETSP0321-20121206|29106, MMETSP0321-20121206|5131, MMETSP0321-20121206|12114, MMETSP0321-20121206|18622
GO:0021884	forebrain neuron development	P	0.41213	0.0042831	0	11	4914	7319	under		MMETSP0321-20121206|27735, MMETSP0321-20121206|17857, MMETSP0321-20121206|11004, MMETSP0321-20121206|8211, MMETSP0321-20121206|9877, MMETSP0321-20121206|9769, MMETSP0321-20121206|22172, MMETSP0321-20121206|29106, MMETSP0321-20121206|5131, MMETSP0321-20121206|12114, MMETSP0321-20121206|18622
GO:0021879	forebrain neuron differentiation	P	0.41213	0.0042831	0	11	4914	7319	under		MMETSP0321-20121206|27735, MMETSP0321-20121206|17857, MMETSP0321-20121206|11004, MMETSP0321-20121206|8211, MMETSP0321-20121206|9877, MMETSP0321-20121206|9769, MMETSP0321-20121206|22172, MMETSP0321-20121206|29106, MMETSP0321-20121206|5131, MMETSP0321-20121206|12114, MMETSP0321-20121206|18622
GO:0021872	forebrain generation of neurons	P	0.41213	0.0042831	0	11	4914	7319	under		MMETSP0321-20121206|27735, MMETSP0321-20121206|17857, MMETSP0321-20121206|11004, MMETSP0321-20121206|8211, MMETSP0321-20121206|9877, MMETSP0321-20121206|9769, MMETSP0321-20121206|22172, MMETSP0321-20121206|29106, MMETSP0321-20121206|5131, MMETSP0321-20121206|12114, MMETSP0321-20121206|18622
GO:0021854	hypothalamus development	P	0.41213	0.0042831	0	11	4914	7319	under		MMETSP0321-20121206|27735, MMETSP0321-20121206|17857, MMETSP0321-20121206|11004, MMETSP0321-20121206|8211, MMETSP0321-20121206|9877, MMETSP0321-20121206|9769, MMETSP0321-20121206|22172, MMETSP0321-20121206|29106, MMETSP0321-20121206|5131, MMETSP0321-20121206|12114, MMETSP0321-20121206|18622
GO:0072520	seminiferous tubule development	P	0.41213	0.0042831	0	11	4914	7319	under		MMETSP0321-20121206|27735, MMETSP0321-20121206|17857, MMETSP0321-20121206|11004, MMETSP0321-20121206|8211, MMETSP0321-20121206|9877, MMETSP0321-20121206|9769, MMETSP0321-20121206|22172, MMETSP0321-20121206|29106, MMETSP0321-20121206|5131, MMETSP0321-20121206|12114, MMETSP0321-20121206|18622
GO:0048646	anatomical structure formation involved in morphogenesis	P	0.416212	0.00438561	64	145	4850	7185	under	MMETSP0322-20121206|10624, MMETSP0322-20121206|2186, MMETSP0322-20121206|4339, MMETSP0322-20121206|1635, MMETSP0322-20121206|1623, MMETSP0322-20121206|10523, MMETSP0322-20121206|2084, MMETSP0322-20121206|2010, MMETSP0322-20121206|5946, MMETSP0322-20121206|14835, MMETSP0322-20121206|4185, MMETSP0322-20121206|8519, MMETSP0322-20121206|16918, MMETSP0322-20121206|4049, MMETSP0322-20121206|3566, MMETS…	MMETSP0321-20121206|2145, MMETSP0321-20121206|10978, MMETSP0321-20121206|20740, MMETSP0321-20121206|16266, MMETSP0321-20121206|530, MMETSP0321-20121206|16249, MMETSP0321-20121206|15798, MMETSP0321-20121206|29928, MMETSP0321-20121206|9136, MMETSP0321-20121206|3809, MMETSP0321-20121206|11343, MMETSP0321-20121206|13517, MMETSP0321-20121206|2037, MMETSP0321-20121206|2033, MMETSP0321-20121206|16153, M…
GO:0009411	response to UV	P	0.427056	0.00456151	24	14	4890	7316	over	MMETSP0322-20121206|10606, MMETSP0322-20121206|2186, MMETSP0322-20121206|17656, MMETSP0322-20121206|12799, MMETSP0322-20121206|2084, MMETSP0322-20121206|6244, MMETSP0322-20121206|3566, MMETSP0322-20121206|1349, MMETSP0322-20121206|17291, MMETSP0322-20121206|5697, MMETSP0322-20121206|11916, MMETSP0322-20121206|8169, MMETSP0322-20121206|1053, MMETSP0322-20121206|899, MMETSP0322-20121206|13818, MMET…	MMETSP0321-20121206|16249, MMETSP0321-20121206|17880, MMETSP0321-20121206|25427, MMETSP0321-20121206|30002, MMETSP0321-20121206|2826, MMETSP0321-20121206|4886, MMETSP0321-20121206|10190, MMETSP0321-20121206|21617, MMETSP0321-20121206|5132, MMETSP0321-20121206|8959, MMETSP0321-20121206|2301, MMETSP0321-20121206|13767, MMETSP0321-20121206|6594, MMETSP0321-20121206|8763
GO:0006897	endocytosis	P	0.437844	0.0047844	7	32	4907	7298	under	MMETSP0322-20121206|11909, MMETSP0322-20121206|12306, MMETSP0322-20121206|13849, MMETSP0322-20121206|5078, MMETSP0322-20121206|2336, MMETSP0322-20121206|9290, MMETSP0322-20121206|12887	MMETSP0321-20121206|14050, MMETSP0321-20121206|9139, MMETSP0321-20121206|9136, MMETSP0321-20121206|13517, MMETSP0321-20121206|5910, MMETSP0321-20121206|25402, MMETSP0321-20121206|18293, MMETSP0321-20121206|16074, MMETSP0321-20121206|6295, MMETSP0321-20121206|11113, MMETSP0321-20121206|27468, MMETSP0321-20121206|24755, MMETSP0321-20121206|18071, MMETSP0321-20121206|21982, MMETSP0321-20121206|15279…
GO:0046983	protein dimerization activity	F	0.437844	0.00480313	33	87	4881	7243	under	MMETSP0322-20121206|8731, MMETSP0322-20121206|2186, MMETSP0322-20121206|4306, MMETSP0322-20121206|1635, MMETSP0322-20121206|12655, MMETSP0322-20121206|10439, MMETSP0322-20121206|8519, MMETSP0322-20121206|16918, MMETSP0322-20121206|14622, MMETSP0322-20121206|6182, MMETSP0322-20121206|3401, MMETSP0322-20121206|10174, MMETSP0322-20121206|16633, MMETSP0322-20121206|12225, MMETSP0322-20121206|11754, M…	MMETSP0321-20121206|2145, MMETSP0321-20121206|16266, MMETSP0321-20121206|20721, MMETSP0321-20121206|18416, MMETSP0321-20121206|20708, MMETSP0321-20121206|18402, MMETSP0321-20121206|16219, MMETSP0321-20121206|29962, MMETSP0321-20121206|13589, MMETSP0321-20121206|4264, MMETSP0321-20121206|20600, MMETSP0321-20121206|29808, MMETSP0321-20121206|11285, MMETSP0321-20121206|4198, MMETSP0321-20121206|6319…
GO:0048638	regulation of developmental growth	P	0.456212	0.00507049	16	7	4898	7323	over	MMETSP0322-20121206|1635, MMETSP0322-20121206|12799, MMETSP0322-20121206|14835, MMETSP0322-20121206|4185, MMETSP0322-20121206|16933, MMETSP0322-20121206|16918, MMETSP0322-20121206|6244, MMETSP0322-20121206|6232, MMETSP0322-20121206|16638, MMETSP0322-20121206|12264, MMETSP0322-20121206|16457, MMETSP0322-20121206|13763, MMETSP0322-20121206|2572, MMETSP0322-20121206|15801, MMETSP0322-20121206|10878,…	MMETSP0321-20121206|2037, MMETSP0321-20121206|8179, MMETSP0321-20121206|12425, MMETSP0321-20121206|26584, MMETSP0321-20121206|28617, MMETSP0321-20121206|25823, MMETSP0321-20121206|8763
GO:0005829	cytosol	C	0.477241	0.00537309	241	282	4673	7048	over	MMETSP0322-20121206|4395, MMETSP0322-20121206|10624, MMETSP0322-20121206|10606, MMETSP0322-20121206|8727, MMETSP0322-20121206|6514, MMETSP0322-20121206|6510, MMETSP0322-20121206|13299, MMETSP0322-20121206|9190, MMETSP0322-20121206|15413, MMETSP0322-20121206|243, MMETSP0322-20121206|3836, MMETSP0322-20121206|14981, MMETSP0322-20121206|3811, MMETSP0322-20121206|1635, MMETSP0322-20121206|1632, MMETS…	MMETSP0321-20121206|14096, MMETSP0321-20121206|14091, MMETSP0321-20121206|16266, MMETSP0321-20121206|14077, MMETSP0321-20121206|16249, MMETSP0321-20121206|2101, MMETSP0321-20121206|10932, MMETSP0321-20121206|16225, MMETSP0321-20121206|14003, MMETSP0321-20121206|27735, MMETSP0321-20121206|27719, MMETSP0321-20121206|3809, MMETSP0321-20121206|23358, MMETSP0321-20121206|17931, MMETSP0321-20121206|113…
GO:0070085	glycosylation	P	0.529759	0.00604084	28	18	4886	7312	over	MMETSP0322-20121206|283, MMETSP0322-20121206|13204, MMETSP0322-20121206|1646, MMETSP0322-20121206|17573, MMETSP0322-20121206|3720, MMETSP0322-20121206|6318, MMETSP0322-20121206|17472, MMETSP0322-20121206|10397, MMETSP0322-20121206|10376, MMETSP0322-20121206|15167, MMETSP0322-20121206|3587, MMETSP0322-20121206|11890, MMETSP0322-20121206|977, MMETSP0322-20121206|17040, MMETSP0322-20121206|14232, MM…	MMETSP0321-20121206|16256, MMETSP0321-20121206|20724, MMETSP0321-20121206|22887, MMETSP0321-20121206|8603, MMETSP0321-20121206|6321, MMETSP0321-20121206|10774, MMETSP0321-20121206|30322, MMETSP0321-20121206|20517, MMETSP0321-20121206|29730, MMETSP0321-20121206|23183, MMETSP0321-20121206|18035, MMETSP0321-20121206|7711, MMETSP0321-20121206|9863, MMETSP0321-20121206|20108, MMETSP0321-20121206|3233,…
GO:0048858	cell projection morphogenesis	P	0.573944	0.0066798	13	44	4901	7286	under	MMETSP0322-20121206|1635, MMETSP0322-20121206|5946, MMETSP0322-20121206|16918, MMETSP0322-20121206|7906, MMETSP0322-20121206|3529, MMETSP0322-20121206|8339, MMETSP0322-20121206|7863, MMETSP0322-20121206|7861, MMETSP0322-20121206|3401, MMETSP0322-20121206|13849, MMETSP0322-20121206|14203, MMETSP0322-20121206|11537, MMETSP0322-20121206|11447	MMETSP0321-20121206|20740, MMETSP0321-20121206|530, MMETSP0321-20121206|29928, MMETSP0321-20121206|11343, MMETSP0321-20121206|13517, MMETSP0321-20121206|2037, MMETSP0321-20121206|5902, MMETSP0321-20121206|28008, MMETSP0321-20121206|15553, MMETSP0321-20121206|6295, MMETSP0321-20121206|27468, MMETSP0321-20121206|8399, MMETSP0321-20121206|1233, MMETSP0321-20121206|1230, MMETSP0321-20121206|2921, MME…
GO:0032990	cell part morphogenesis	P	0.573944	0.00671037	13	45	4901	7285	under	MMETSP0322-20121206|1635, MMETSP0322-20121206|5946, MMETSP0322-20121206|16918, MMETSP0322-20121206|7906, MMETSP0322-20121206|3529, MMETSP0322-20121206|8339, MMETSP0322-20121206|7863, MMETSP0322-20121206|7861, MMETSP0322-20121206|3401, MMETSP0322-20121206|13849, MMETSP0322-20121206|14203, MMETSP0322-20121206|11537, MMETSP0322-20121206|11447	MMETSP0321-20121206|20740, MMETSP0321-20121206|530, MMETSP0321-20121206|29928, MMETSP0321-20121206|11343, MMETSP0321-20121206|13517, MMETSP0321-20121206|10885, MMETSP0321-20121206|2037, MMETSP0321-20121206|5902, MMETSP0321-20121206|28008, MMETSP0321-20121206|15553, MMETSP0321-20121206|6295, MMETSP0321-20121206|27468, MMETSP0321-20121206|8399, MMETSP0321-20121206|1233, MMETSP0321-20121206|1230, MM…
GO:0031226	intrinsic to plasma membrane	C	0.583509	0.00699066	1	14	4913	7316	under	MMETSP0322-20121206|3401	MMETSP0321-20121206|4158, MMETSP0321-20121206|29790, MMETSP0321-20121206|25373, MMETSP0321-20121206|17686, MMETSP0321-20121206|1260, MMETSP0321-20121206|25102, MMETSP0321-20121206|5599, MMETSP0321-20121206|3277, MMETSP0321-20121206|3144, MMETSP0321-20121206|27004, MMETSP0321-20121206|21533, MMETSP0321-20121206|4678, MMETSP0321-20121206|28444, MMETSP0321-20121206|21297
GO:0005887	integral to plasma membrane	C	0.583509	0.00699066	1	14	4913	7316	under	MMETSP0322-20121206|3401	MMETSP0321-20121206|4158, MMETSP0321-20121206|29790, MMETSP0321-20121206|25373, MMETSP0321-20121206|17686, MMETSP0321-20121206|1260, MMETSP0321-20121206|25102, MMETSP0321-20121206|5599, MMETSP0321-20121206|3277, MMETSP0321-20121206|3144, MMETSP0321-20121206|27004, MMETSP0321-20121206|21533, MMETSP0321-20121206|4678, MMETSP0321-20121206|28444, MMETSP0321-20121206|21297
GO:0002495	antigen processing and presentation of peptide antigen via MHC class II	P	0.603943	0.00761764	0	10	4914	7320	under		MMETSP0321-20121206|6337, MMETSP0321-20121206|29705, MMETSP0321-20121206|13367, MMETSP0321-20121206|27316, MMETSP0321-20121206|2977, MMETSP0321-20121206|28959, MMETSP0321-20121206|3205, MMETSP0321-20121206|4920, MMETSP0321-20121206|28700, MMETSP0321-20121206|18780
GO:0019886	antigen processing and presentation of exogenous peptide antigen via MHC class II	P	0.603943	0.00761764	0	10	4914	7320	under		MMETSP0321-20121206|6337, MMETSP0321-20121206|29705, MMETSP0321-20121206|13367, MMETSP0321-20121206|27316, MMETSP0321-20121206|2977, MMETSP0321-20121206|28959, MMETSP0321-20121206|3205, MMETSP0321-20121206|4920, MMETSP0321-20121206|28700, MMETSP0321-20121206|18780
GO:0031514	motile cilium	C	0.603943	0.00761764	0	10	4914	7320	under		MMETSP0321-20121206|25508, MMETSP0321-20121206|26994, MMETSP0321-20121206|25141, MMETSP0321-20121206|3167, MMETSP0321-20121206|7324, MMETSP0321-20121206|12139, MMETSP0321-20121206|5088, MMETSP0321-20121206|9370, MMETSP0321-20121206|28369, MMETSP0321-20121206|2242
GO:0002504	antigen processing and presentation of peptide or polysaccharide antigen via MHC class II	P	0.603943	0.00761764	0	10	4914	7320	under		MMETSP0321-20121206|6337, MMETSP0321-20121206|29705, MMETSP0321-20121206|13367, MMETSP0321-20121206|27316, MMETSP0321-20121206|2977, MMETSP0321-20121206|28959, MMETSP0321-20121206|3205, MMETSP0321-20121206|4920, MMETSP0321-20121206|28700, MMETSP0321-20121206|18780
GO:0000122	negative regulation of transcription from RNA polymerase II promoter	P	0.603943	0.00767133	12	42	4902	7288	under	MMETSP0322-20121206|2010, MMETSP0322-20121206|16628, MMETSP0322-20121206|12225, MMETSP0322-20121206|9865, MMETSP0322-20121206|12121, MMETSP0322-20121206|2624, MMETSP0322-20121206|11564, MMETSP0322-20121206|16332, MMETSP0322-20121206|2404, MMETSP0322-20121206|10845, MMETSP0322-20121206|422, MMETSP0322-20121206|3998	MMETSP0321-20121206|28220, MMETSP0321-20121206|26016, MMETSP0321-20121206|27735, MMETSP0321-20121206|1649, MMETSP0321-20121206|3809, MMETSP0321-20121206|11381, MMETSP0321-20121206|13418, MMETSP0321-20121206|8568, MMETSP0321-20121206|5869, MMETSP0321-20121206|15553, MMETSP0321-20121206|30261, MMETSP0321-20121206|18174, MMETSP0321-20121206|11004, MMETSP0321-20121206|10557, MMETSP0321-20121206|1230,…
GO:0006497	protein lipidation	P	0.614503	0.00820913	12	4	4902	7326	over	MMETSP0322-20121206|10523, MMETSP0322-20121206|3541, MMETSP0322-20121206|12476, MMETSP0322-20121206|977, MMETSP0322-20121206|7606, MMETSP0322-20121206|10, MMETSP0322-20121206|16501, MMETSP0322-20121206|13703, MMETSP0322-20121206|14039, MMETSP0322-20121206|15669, MMETSP0322-20121206|15662, MMETSP0322-20121206|7180	MMETSP0321-20121206|20573, MMETSP0321-20121206|25247, MMETSP0321-20121206|9976, MMETSP0321-20121206|5553
GO:0042158	lipoprotein biosynthetic process	P	0.614503	0.00820913	12	4	4902	7326	over	MMETSP0322-20121206|10523, MMETSP0322-20121206|3541, MMETSP0322-20121206|12476, MMETSP0322-20121206|977, MMETSP0322-20121206|7606, MMETSP0322-20121206|10, MMETSP0322-20121206|16501, MMETSP0322-20121206|13703, MMETSP0322-20121206|14039, MMETSP0322-20121206|15669, MMETSP0322-20121206|15662, MMETSP0322-20121206|7180	MMETSP0321-20121206|20573, MMETSP0321-20121206|25247, MMETSP0321-20121206|9976, MMETSP0321-20121206|5553
GO:0042157	lipoprotein metabolic process	P	0.614503	0.00820913	12	4	4902	7326	over	MMETSP0322-20121206|10523, MMETSP0322-20121206|3541, MMETSP0322-20121206|12476, MMETSP0322-20121206|977, MMETSP0322-20121206|7606, MMETSP0322-20121206|10, MMETSP0322-20121206|16501, MMETSP0322-20121206|13703, MMETSP0322-20121206|14039, MMETSP0322-20121206|15669, MMETSP0322-20121206|15662, MMETSP0322-20121206|7180	MMETSP0321-20121206|20573, MMETSP0321-20121206|25247, MMETSP0321-20121206|9976, MMETSP0321-20121206|5553
GO:0045137	development of primary sexual characteristics	P	0.614503	0.00842636	2	17	4912	7313	under	MMETSP0322-20121206|12591, MMETSP0322-20121206|6870	MMETSP0321-20121206|27735, MMETSP0321-20121206|10885, MMETSP0321-20121206|17857, MMETSP0321-20121206|27551, MMETSP0321-20121206|17734, MMETSP0321-20121206|11092, MMETSP0321-20121206|11004, MMETSP0321-20121206|8211, MMETSP0321-20121206|2826, MMETSP0321-20121206|9877, MMETSP0321-20121206|9769, MMETSP0321-20121206|26584, MMETSP0321-20121206|22172, MMETSP0321-20121206|29106, MMETSP0321-20121206|5131,…
GO:0006298	mismatch repair	P	0.614503	0.00842636	2	17	4912	7313	under	MMETSP0322-20121206|203, MMETSP0322-20121206|16031	MMETSP0321-20121206|525, MMETSP0321-20121206|17880, MMETSP0321-20121206|5913, MMETSP0321-20121206|17734, MMETSP0321-20121206|10618, MMETSP0321-20121206|3566, MMETSP0321-20121206|17639, MMETSP0321-20121206|30167, MMETSP0321-20121206|6132, MMETSP0321-20121206|2826, MMETSP0321-20121206|24510, MMETSP0321-20121206|28856, MMETSP0321-20121206|3154, MMETSP0321-20121206|18765, MMETSP0321-20121206|12131, M…
GO:0006270	DNA replication initiation	P	0.614503	0.00842636	2	17	4912	7313	under	MMETSP0322-20121206|2186, MMETSP0322-20121206|4185	MMETSP0321-20121206|25468, MMETSP0321-20121206|5894, MMETSP0321-20121206|3684, MMETSP0321-20121206|30002, MMETSP0321-20121206|10342, MMETSP0321-20121206|21751, MMETSP0321-20121206|4886, MMETSP0321-20121206|21617, MMETSP0321-20121206|6925, MMETSP0321-20121206|963, MMETSP0321-20121206|21596, MMETSP0321-20121206|13903, MMETSP0321-20121206|17016, MMETSP0321-20121206|8959, MMETSP0321-20121206|4452, MM…
GO:0051270	regulation of cellular component movement	P	0.614503	0.00842636	2	17	4912	7313	under	MMETSP0322-20121206|11909, MMETSP0322-20121206|11447	MMETSP0321-20121206|18305, MMETSP0321-20121206|5910, MMETSP0321-20121206|29790, MMETSP0321-20121206|25373, MMETSP0321-20121206|30205, MMETSP0321-20121206|18071, MMETSP0321-20121206|3473, MMETSP0321-20121206|2950, MMETSP0321-20121206|20103, MMETSP0321-20121206|20082, MMETSP0321-20121206|3144, MMETSP0321-20121206|27004, MMETSP0321-20121206|26584, MMETSP0321-20121206|12344, MMETSP0321-20121206|28444…
GO:0048513	organ development	P	0.615392	0.00875425	132	260	4782	7070	under	MMETSP0322-20121206|8771, MMETSP0322-20121206|4397, MMETSP0322-20121206|10624, MMETSP0322-20121206|2186, MMETSP0322-20121206|4339, MMETSP0322-20121206|17677, MMETSP0322-20121206|15458, MMETSP0322-20121206|13229, MMETSP0322-20121206|14981, MMETSP0322-20121206|1635, MMETSP0322-20121206|12799, MMETSP0322-20121206|1623, MMETSP0322-20121206|14940, MMETSP0322-20121206|12720, MMETSP0322-20121206|10523, …	MMETSP0321-20121206|2145, MMETSP0321-20121206|10978, MMETSP0321-20121206|28220, MMETSP0321-20121206|20740, MMETSP0321-20121206|16266, MMETSP0321-20121206|530, MMETSP0321-20121206|14077, MMETSP0321-20121206|16249, MMETSP0321-20121206|26016, MMETSP0321-20121206|14050, MMETSP0321-20121206|3874, MMETSP0321-20121206|3847, MMETSP0321-20121206|17976, MMETSP0321-20121206|27740, MMETSP0321-20121206|27735,…
GO:0042995	cell projection	C	0.615392	0.00878881	26	70	4888	7260	under	MMETSP0322-20121206|220, MMETSP0322-20121206|1635, MMETSP0322-20121206|12709, MMETSP0322-20121206|3798, MMETSP0322-20121206|16918, MMETSP0322-20121206|5730, MMETSP0322-20121206|10263, MMETSP0322-20121206|17242, MMETSP0322-20121206|7863, MMETSP0322-20121206|11909, MMETSP0322-20121206|1266, MMETSP0322-20121206|3401, MMETSP0322-20121206|8185, MMETSP0322-20121206|9865, MMETSP0322-20121206|13908, MMET…	MMETSP0321-20121206|20740, MMETSP0321-20121206|2126, MMETSP0321-20121206|9139, MMETSP0321-20121206|25508, MMETSP0321-20121206|13517, MMETSP0321-20121206|25473, MMETSP0321-20121206|5910, MMETSP0321-20121206|5902, MMETSP0321-20121206|17800, MMETSP0321-20121206|4113, MMETSP0321-20121206|17798, MMETSP0321-20121206|15553, MMETSP0321-20121206|13367, MMETSP0321-20121206|6295, MMETSP0321-20121206|22686, …
GO:0072359	circulatory system development	P	0.615392	0.00882041	11	39	4903	7291	under	MMETSP0322-20121206|12799, MMETSP0322-20121206|6244, MMETSP0322-20121206|6232, MMETSP0322-20121206|11909, MMETSP0322-20121206|3401, MMETSP0322-20121206|7745, MMETSP0322-20121206|9786, MMETSP0322-20121206|16457, MMETSP0322-20121206|11447, MMETSP0322-20121206|10878, MMETSP0322-20121206|9290	MMETSP0321-20121206|2145, MMETSP0321-20121206|16266, MMETSP0321-20121206|14050, MMETSP0321-20121206|15798, MMETSP0321-20121206|9136, MMETSP0321-20121206|423, MMETSP0321-20121206|5910, MMETSP0321-20121206|25402, MMETSP0321-20121206|29790, MMETSP0321-20121206|1474, MMETSP0321-20121206|27551, MMETSP0321-20121206|25373, MMETSP0321-20121206|23135, MMETSP0321-20121206|30209, MMETSP0321-20121206|30205, …
GO:0072358	cardiovascular system development	P	0.615392	0.00882041	11	39	4903	7291	under	MMETSP0322-20121206|12799, MMETSP0322-20121206|6244, MMETSP0322-20121206|6232, MMETSP0322-20121206|11909, MMETSP0322-20121206|3401, MMETSP0322-20121206|7745, MMETSP0322-20121206|9786, MMETSP0322-20121206|16457, MMETSP0322-20121206|11447, MMETSP0322-20121206|10878, MMETSP0322-20121206|9290	MMETSP0321-20121206|2145, MMETSP0321-20121206|16266, MMETSP0321-20121206|14050, MMETSP0321-20121206|15798, MMETSP0321-20121206|9136, MMETSP0321-20121206|423, MMETSP0321-20121206|5910, MMETSP0321-20121206|25402, MMETSP0321-20121206|29790, MMETSP0321-20121206|1474, MMETSP0321-20121206|27551, MMETSP0321-20121206|25373, MMETSP0321-20121206|23135, MMETSP0321-20121206|30209, MMETSP0321-20121206|30205, …
GO:0006909	phagocytosis	P	0.615392	0.00888268	4	22	4910	7308	under	MMETSP0322-20121206|11909, MMETSP0322-20121206|12306, MMETSP0322-20121206|2336, MMETSP0322-20121206|12887	MMETSP0321-20121206|14050, MMETSP0321-20121206|9139, MMETSP0321-20121206|13517, MMETSP0321-20121206|5910, MMETSP0321-20121206|25402, MMETSP0321-20121206|18293, MMETSP0321-20121206|6295, MMETSP0321-20121206|11113, MMETSP0321-20121206|27468, MMETSP0321-20121206|18071, MMETSP0321-20121206|21982, MMETSP0321-20121206|15279, MMETSP0321-20121206|5359, MMETSP0321-20121206|3177, MMETSP0321-20121206|16734,…
GO:0004004	ATP-dependent RNA helicase activity	F	0.634319	0.00924744	10	3	4904	7327	over	MMETSP0322-20121206|10542, MMETSP0322-20121206|17573, MMETSP0322-20121206|17530, MMETSP0322-20121206|6337, MMETSP0322-20121206|14545, MMETSP0322-20121206|2700, MMETSP0322-20121206|4794, MMETSP0322-20121206|14140, MMETSP0322-20121206|605, MMETSP0322-20121206|4457	MMETSP0321-20121206|362, MMETSP0321-20121206|72, MMETSP0321-20121206|27262
GO:0051788	response to misfolded protein	P	0.686196	0.0101273	14	6	4900	7324	over	MMETSP0322-20121206|10624, MMETSP0322-20121206|14835, MMETSP0322-20121206|8502, MMETSP0322-20121206|3566, MMETSP0322-20121206|3541, MMETSP0322-20121206|3376, MMETSP0322-20121206|13763, MMETSP0322-20121206|9673, MMETSP0322-20121206|5203, MMETSP0322-20121206|2572, MMETSP0322-20121206|5184, MMETSP0322-20121206|7275, MMETSP0322-20121206|2280, MMETSP0322-20121206|11144	MMETSP0321-20121206|16249, MMETSP0321-20121206|17885, MMETSP0321-20121206|25427, MMETSP0321-20121206|24453, MMETSP0321-20121206|12425, MMETSP0321-20121206|28617
GO:0046519	sphingoid metabolic process	P	0.686196	0.0103999	5	0	4909	7330	over	MMETSP0322-20121206|1665, MMETSP0322-20121206|10574, MMETSP0322-20121206|16996, MMETSP0322-20121206|16832, MMETSP0322-20121206|3100
GO:0048455	stamen formation	P	0.686196	0.0103999	5	0	4909	7330	over	MMETSP0322-20121206|10624, MMETSP0322-20121206|16852, MMETSP0322-20121206|3467, MMETSP0322-20121206|3376, MMETSP0322-20121206|6701
GO:0048448	stamen morphogenesis	P	0.686196	0.0103999	5	0	4909	7330	over	MMETSP0322-20121206|10624, MMETSP0322-20121206|16852, MMETSP0322-20121206|3467, MMETSP0322-20121206|3376, MMETSP0322-20121206|6701
GO:0043009	chordate embryonic development	P	0.691202	0.0106686	7	30	4907	7300	under	MMETSP0322-20121206|2010, MMETSP0322-20121206|3401, MMETSP0322-20121206|16628, MMETSP0322-20121206|12121, MMETSP0322-20121206|2624, MMETSP0322-20121206|11447, MMETSP0322-20121206|2357	MMETSP0321-20121206|2145, MMETSP0321-20121206|16266, MMETSP0321-20121206|3809, MMETSP0321-20121206|11381, MMETSP0321-20121206|386, MMETSP0321-20121206|29790, MMETSP0321-20121206|5869, MMETSP0321-20121206|27551, MMETSP0321-20121206|25373, MMETSP0321-20121206|15553, MMETSP0321-20121206|23135, MMETSP0321-20121206|30139, MMETSP0321-20121206|1233, MMETSP0321-20121206|1230, MMETSP0321-20121206|1058, MM…
GO:0016591	DNA-directed RNA polymerase II, holoenzyme	C	0.691202	0.0110952	16	8	4898	7322	over	MMETSP0322-20121206|12772, MMETSP0322-20121206|2008, MMETSP0322-20121206|2007, MMETSP0322-20121206|5946, MMETSP0322-20121206|5858, MMETSP0322-20121206|10310, MMETSP0322-20121206|6208, MMETSP0322-20121206|16812, MMETSP0322-20121206|5624, MMETSP0322-20121206|12399, MMETSP0322-20121206|5569, MMETSP0322-20121206|5548, MMETSP0322-20121206|2787, MMETSP0322-20121206|839, MMETSP0322-20121206|700, MMETSP0…	MMETSP0321-20121206|470, MMETSP0321-20121206|6319, MMETSP0321-20121206|15533, MMETSP0321-20121206|1338, MMETSP0321-20121206|17608, MMETSP0321-20121206|20103, MMETSP0321-20121206|16713, MMETSP0321-20121206|4405
GO:0030880	RNA polymerase complex	C	0.691202	0.0114315	18	10	4896	7320	over	MMETSP0322-20121206|12772, MMETSP0322-20121206|2008, MMETSP0322-20121206|2007, MMETSP0322-20121206|5946, MMETSP0322-20121206|5858, MMETSP0322-20121206|10310, MMETSP0322-20121206|6208, MMETSP0322-20121206|14663, MMETSP0322-20121206|16812, MMETSP0322-20121206|5624, MMETSP0322-20121206|12399, MMETSP0322-20121206|5569, MMETSP0322-20121206|5548, MMETSP0322-20121206|2787, MMETSP0322-20121206|839, MMETS…	MMETSP0321-20121206|470, MMETSP0321-20121206|8567, MMETSP0321-20121206|6319, MMETSP0321-20121206|15533, MMETSP0321-20121206|1338, MMETSP0321-20121206|17608, MMETSP0321-20121206|27270, MMETSP0321-20121206|20103, MMETSP0321-20121206|16713, MMETSP0321-20121206|4405
GO:0055029	nuclear DNA-directed RNA polymerase complex	C	0.691202	0.0114315	18	10	4896	7320	over	MMETSP0322-20121206|12772, MMETSP0322-20121206|2008, MMETSP0322-20121206|2007, MMETSP0322-20121206|5946, MMETSP0322-20121206|5858, MMETSP0322-20121206|10310, MMETSP0322-20121206|6208, MMETSP0322-20121206|14663, MMETSP0322-20121206|16812, MMETSP0322-20121206|5624, MMETSP0322-20121206|12399, MMETSP0322-20121206|5569, MMETSP0322-20121206|5548, MMETSP0322-20121206|2787, MMETSP0322-20121206|839, MMETS…	MMETSP0321-20121206|470, MMETSP0321-20121206|8567, MMETSP0321-20121206|6319, MMETSP0321-20121206|15533, MMETSP0321-20121206|1338, MMETSP0321-20121206|17608, MMETSP0321-20121206|27270, MMETSP0321-20121206|20103, MMETSP0321-20121206|16713, MMETSP0321-20121206|4405
GO:0000428	DNA-directed RNA polymerase complex	C	0.691202	0.0114315	18	10	4896	7320	over	MMETSP0322-20121206|12772, MMETSP0322-20121206|2008, MMETSP0322-20121206|2007, MMETSP0322-20121206|5946, MMETSP0322-20121206|5858, MMETSP0322-20121206|10310, MMETSP0322-20121206|6208, MMETSP0322-20121206|14663, MMETSP0322-20121206|16812, MMETSP0322-20121206|5624, MMETSP0322-20121206|12399, MMETSP0322-20121206|5569, MMETSP0322-20121206|5548, MMETSP0322-20121206|2787, MMETSP0322-20121206|839, MMETS…	MMETSP0321-20121206|470, MMETSP0321-20121206|8567, MMETSP0321-20121206|6319, MMETSP0321-20121206|15533, MMETSP0321-20121206|1338, MMETSP0321-20121206|17608, MMETSP0321-20121206|27270, MMETSP0321-20121206|20103, MMETSP0321-20121206|16713, MMETSP0321-20121206|4405
GO:0016071	mRNA metabolic process	P	0.691202	0.0115923	75	74	4839	7256	over	MMETSP0322-20121206|10643, MMETSP0322-20121206|4339, MMETSP0322-20121206|4306, MMETSP0322-20121206|13255, MMETSP0322-20121206|243, MMETSP0322-20121206|1639, MMETSP0322-20121206|10523, MMETSP0322-20121206|2017, MMETSP0322-20121206|17530, MMETSP0322-20121206|15330, MMETSP0322-20121206|113, MMETSP0322-20121206|14875, MMETSP0322-20121206|10439, MMETSP0322-20121206|6337, MMETSP0322-20121206|4133, MMET…	MMETSP0321-20121206|20738, MMETSP0321-20121206|14077, MMETSP0321-20121206|14050, MMETSP0321-20121206|9198, MMETSP0321-20121206|16207, MMETSP0321-20121206|27735, MMETSP0321-20121206|1645, MMETSP0321-20121206|11399, MMETSP0321-20121206|8686, MMETSP0321-20121206|8685, MMETSP0321-20121206|21105, MMETSP0321-20121206|27625, MMETSP0321-20121206|23262, MMETSP0321-20121206|9002, MMETSP0321-20121206|25402,…
GO:0004872	receptor activity	F	0.691202	0.0116124	25	17	4889	7313	over	MMETSP0322-20121206|8774, MMETSP0322-20121206|10624, MMETSP0322-20121206|2122, MMETSP0322-20121206|5930, MMETSP0322-20121206|15194, MMETSP0322-20121206|17300, MMETSP0322-20121206|1350, MMETSP0322-20121206|8382, MMETSP0322-20121206|7824, MMETSP0322-20121206|2960, MMETSP0322-20121206|6050, MMETSP0322-20121206|8211, MMETSP0322-20121206|7744, MMETSP0322-20121206|3376, MMETSP0322-20121206|16633, MMETS…	MMETSP0321-20121206|28225, MMETSP0321-20121206|9136, MMETSP0321-20121206|1649, MMETSP0321-20121206|11394, MMETSP0321-20121206|5910, MMETSP0321-20121206|18071, MMETSP0321-20121206|16944, MMETSP0321-20121206|16928, MMETSP0321-20121206|5466, MMETSP0321-20121206|20005, MMETSP0321-20121206|21770, MMETSP0321-20121206|7324, MMETSP0321-20121206|1998, MMETSP0321-20121206|5088, MMETSP0321-20121206|1938, MM…
GO:0007548	sex differentiation	P	0.691202	0.011638	6	27	4908	7303	under	MMETSP0322-20121206|5951, MMETSP0322-20121206|4133, MMETSP0322-20121206|12591, MMETSP0322-20121206|7391, MMETSP0322-20121206|16233, MMETSP0322-20121206|6870	MMETSP0321-20121206|27735, MMETSP0321-20121206|10885, MMETSP0321-20121206|16153, MMETSP0321-20121206|17857, MMETSP0321-20121206|27621, MMETSP0321-20121206|8567, MMETSP0321-20121206|27551, MMETSP0321-20121206|17734, MMETSP0321-20121206|23135, MMETSP0321-20121206|12889, MMETSP0321-20121206|11092, MMETSP0321-20121206|11004, MMETSP0321-20121206|30139, MMETSP0321-20121206|8211, MMETSP0321-20121206|169…
GO:0007140	male meiosis	P	0.691202	0.0118725	1	13	4913	7317	under	MMETSP0322-20121206|15394	MMETSP0321-20121206|27735, MMETSP0321-20121206|17857, MMETSP0321-20121206|1339, MMETSP0321-20121206|11004, MMETSP0321-20121206|8211, MMETSP0321-20121206|9877, MMETSP0321-20121206|9769, MMETSP0321-20121206|22172, MMETSP0321-20121206|12302, MMETSP0321-20121206|29106, MMETSP0321-20121206|5131, MMETSP0321-20121206|12114, MMETSP0321-20121206|18622
GO:0061418	regulation of transcription from RNA polymerase II promoter in response to hypoxia	P	0.691202	0.0118725	1	13	4913	7317	under	MMETSP0322-20121206|12225	MMETSP0321-20121206|27735, MMETSP0321-20121206|30261, MMETSP0321-20121206|18174, MMETSP0321-20121206|11004, MMETSP0321-20121206|8211, MMETSP0321-20121206|19656, MMETSP0321-20121206|9877, MMETSP0321-20121206|5470, MMETSP0321-20121206|27165, MMETSP0321-20121206|9571, MMETSP0321-20121206|5131, MMETSP0321-20121206|12114, MMETSP0321-20121206|18622
GO:2000147	positive regulation of cell motility	P	0.691202	0.0118725	1	13	4913	7317	under	MMETSP0322-20121206|11909	MMETSP0321-20121206|5910, MMETSP0321-20121206|29790, MMETSP0321-20121206|25373, MMETSP0321-20121206|30205, MMETSP0321-20121206|18071, MMETSP0321-20121206|20103, MMETSP0321-20121206|20082, MMETSP0321-20121206|3144, MMETSP0321-20121206|27004, MMETSP0321-20121206|12344, MMETSP0321-20121206|28444, MMETSP0321-20121206|21375, MMETSP0321-20121206|19073
GO:0051272	positive regulation of cellular component movement	P	0.691202	0.0118725	1	13	4913	7317	under	MMETSP0322-20121206|11909	MMETSP0321-20121206|5910, MMETSP0321-20121206|29790, MMETSP0321-20121206|25373, MMETSP0321-20121206|30205, MMETSP0321-20121206|18071, MMETSP0321-20121206|20103, MMETSP0321-20121206|20082, MMETSP0321-20121206|3144, MMETSP0321-20121206|27004, MMETSP0321-20121206|12344, MMETSP0321-20121206|28444, MMETSP0321-20121206|21375, MMETSP0321-20121206|19073
GO:0043620	regulation of DNA-dependent transcription in response to stress	P	0.691202	0.0118725	1	13	4913	7317	under	MMETSP0322-20121206|12225	MMETSP0321-20121206|27735, MMETSP0321-20121206|30261, MMETSP0321-20121206|18174, MMETSP0321-20121206|11004, MMETSP0321-20121206|8211, MMETSP0321-20121206|19656, MMETSP0321-20121206|9877, MMETSP0321-20121206|5470, MMETSP0321-20121206|27165, MMETSP0321-20121206|9571, MMETSP0321-20121206|5131, MMETSP0321-20121206|12114, MMETSP0321-20121206|18622
GO:0043618	regulation of transcription from RNA polymerase II promoter in response to stress	P	0.691202	0.0118725	1	13	4913	7317	under	MMETSP0322-20121206|12225	MMETSP0321-20121206|27735, MMETSP0321-20121206|30261, MMETSP0321-20121206|18174, MMETSP0321-20121206|11004, MMETSP0321-20121206|8211, MMETSP0321-20121206|19656, MMETSP0321-20121206|9877, MMETSP0321-20121206|5470, MMETSP0321-20121206|27165, MMETSP0321-20121206|9571, MMETSP0321-20121206|5131, MMETSP0321-20121206|12114, MMETSP0321-20121206|18622
GO:0003682	chromatin binding	F	0.695101	0.0120399	19	55	4895	7275	under	MMETSP0322-20121206|10606, MMETSP0322-20121206|13287, MMETSP0322-20121206|10522, MMETSP0322-20121206|2010, MMETSP0322-20121206|6337, MMETSP0322-20121206|16944, MMETSP0322-20121206|3529, MMETSP0322-20121206|17257, MMETSP0322-20121206|16703, MMETSP0322-20121206|1079, MMETSP0322-20121206|16575, MMETSP0322-20121206|36, MMETSP0322-20121206|11564, MMETSP0322-20121206|5133, MMETSP0322-20121206|565, MMET…	MMETSP0321-20121206|3809, MMETSP0321-20121206|11381, MMETSP0321-20121206|17880, MMETSP0321-20121206|17871, MMETSP0321-20121206|25468, MMETSP0321-20121206|21024, MMETSP0321-20121206|8568, MMETSP0321-20121206|386, MMETSP0321-20121206|18213, MMETSP0321-20121206|5869, MMETSP0321-20121206|23135, MMETSP0321-20121206|24852, MMETSP0321-20121206|3587, MMETSP0321-20121206|25213, MMETSP0321-20121206|11074, …
GO:0016817	hydrolase activity, acting on acid anhydrides	F	0.710849	0.0124152	339	596	4575	6734	under	MMETSP0322-20121206|8749, MMETSP0322-20121206|4378, MMETSP0322-20121206|8711, MMETSP0322-20121206|6533, MMETSP0322-20121206|17695, MMETSP0322-20121206|2159, MMETSP0322-20121206|17662, MMETSP0322-20121206|2141, MMETSP0322-20121206|17656, MMETSP0322-20121206|2130, MMETSP0322-20121206|15453, MMETSP0322-20121206|15451, MMETSP0322-20121206|17617, MMETSP0322-20121206|292, MMETSP0322-20121206|17604, MME…	MMETSP0321-20121206|20742, MMETSP0321-20121206|2131, MMETSP0321-20121206|4307, MMETSP0321-20121206|526, MMETSP0321-20121206|26027, MMETSP0321-20121206|16249, MMETSP0321-20121206|26015, MMETSP0321-20121206|10927, MMETSP0321-20121206|29983, MMETSP0321-20121206|9199, MMETSP0321-20121206|3898, MMETSP0321-20121206|3891, MMETSP0321-20121206|14031, MMETSP0321-20121206|29972, MMETSP0321-20121206|14026, M…
GO:0016818	hydrolase activity, acting on acid anhydrides, in phosphorus-containing anhydrides	F	0.722183	0.0130573	334	587	4580	6743	under	MMETSP0322-20121206|8749, MMETSP0322-20121206|4378, MMETSP0322-20121206|8711, MMETSP0322-20121206|6533, MMETSP0322-20121206|17695, MMETSP0322-20121206|2159, MMETSP0322-20121206|17662, MMETSP0322-20121206|2141, MMETSP0322-20121206|17656, MMETSP0322-20121206|2130, MMETSP0322-20121206|15453, MMETSP0322-20121206|15451, MMETSP0322-20121206|17617, MMETSP0322-20121206|292, MMETSP0322-20121206|17604, MME…	MMETSP0321-20121206|20742, MMETSP0321-20121206|2131, MMETSP0321-20121206|4307, MMETSP0321-20121206|526, MMETSP0321-20121206|26027, MMETSP0321-20121206|16249, MMETSP0321-20121206|26015, MMETSP0321-20121206|10927, MMETSP0321-20121206|29983, MMETSP0321-20121206|9199, MMETSP0321-20121206|3898, MMETSP0321-20121206|3891, MMETSP0321-20121206|14031, MMETSP0321-20121206|29972, MMETSP0321-20121206|14026, M…
GO:0008565	protein transporter activity	F	0.722183	0.0132456	29	21	4885	7309	over	MMETSP0322-20121206|5957, MMETSP0322-20121206|13103, MMETSP0322-20121206|14873, MMETSP0322-20121206|12546, MMETSP0322-20121206|15173, MMETSP0322-20121206|12460, MMETSP0322-20121206|17216, MMETSP0322-20121206|10178, MMETSP0322-20121206|12335, MMETSP0322-20121206|12303, MMETSP0322-20121206|10126, MMETSP0322-20121206|11861, MMETSP0322-20121206|2843, MMETSP0322-20121206|5466, MMETSP0322-20121206|1075…	MMETSP0321-20121206|15738, MMETSP0321-20121206|10859, MMETSP0321-20121206|16116, MMETSP0321-20121206|20577, MMETSP0321-20121206|1300, MMETSP0321-20121206|24724, MMETSP0321-20121206|25133, MMETSP0321-20121206|19616, MMETSP0321-20121206|3288, MMETSP0321-20121206|9817, MMETSP0321-20121206|16875, MMETSP0321-20121206|28752, MMETSP0321-20121206|22117, MMETSP0321-20121206|21533, MMETSP0321-20121206|802,…
GO:0032879	regulation of localization	P	0.722183	0.01356	20	56	4894	7274	under	MMETSP0322-20121206|17677, MMETSP0322-20121206|11020, MMETSP0322-20121206|14950, MMETSP0322-20121206|10557, MMETSP0322-20121206|8656, MMETSP0322-20121206|3763, MMETSP0322-20121206|10451, MMETSP0322-20121206|3566, MMETSP0322-20121206|11909, MMETSP0322-20121206|3489, MMETSP0322-20121206|12306, MMETSP0322-20121206|9865, MMETSP0322-20121206|11691, MMETSP0322-20121206|5394, MMETSP0322-20121206|3182, M…	MMETSP0321-20121206|16249, MMETSP0321-20121206|26016, MMETSP0321-20121206|17935, MMETSP0321-20121206|13517, MMETSP0321-20121206|2042, MMETSP0321-20121206|18305, MMETSP0321-20121206|10804, MMETSP0321-20121206|5910, MMETSP0321-20121206|5902, MMETSP0321-20121206|17844, MMETSP0321-20121206|25427, MMETSP0321-20121206|18262, MMETSP0321-20121206|29790, MMETSP0321-20121206|27551, MMETSP0321-20121206|2537…
GO:0000502	proteasome complex	C	0.722183	0.0137376	45	39	4869	7291	over	MMETSP0322-20121206|10624, MMETSP0322-20121206|10616, MMETSP0322-20121206|15413, MMETSP0322-20121206|12738, MMETSP0322-20121206|4236, MMETSP0322-20121206|3701, MMETSP0322-20121206|14835, MMETSP0322-20121206|8532, MMETSP0322-20121206|15270, MMETSP0322-20121206|1459, MMETSP0322-20121206|14703, MMETSP0322-20121206|10349, MMETSP0322-20121206|3594, MMETSP0322-20121206|3566, MMETSP0322-20121206|3541, M…	MMETSP0321-20121206|16249, MMETSP0321-20121206|9129, MMETSP0321-20121206|8678, MMETSP0321-20121206|16149, MMETSP0321-20121206|25427, MMETSP0321-20121206|16068, MMETSP0321-20121206|12939, MMETSP0321-20121206|18227, MMETSP0321-20121206|19994, MMETSP0321-20121206|18192, MMETSP0321-20121206|17633, MMETSP0321-20121206|15302, MMETSP0321-20121206|6070, MMETSP0321-20121206|14893, MMETSP0321-20121206|1263…
GO:0010876	lipid localization	P	0.722183	0.0137433	0	9	4914	7321	under		MMETSP0321-20121206|26016, MMETSP0321-20121206|24755, MMETSP0321-20121206|10341, MMETSP0321-20121206|19574, MMETSP0321-20121206|27150, MMETSP0321-20121206|3200, MMETSP0321-20121206|5218, MMETSP0321-20121206|27950, MMETSP0321-20121206|11517
GO:0004181	metallocarboxypeptidase activity	F	0.722183	0.0137433	0	9	4914	7321	under		MMETSP0321-20121206|14085, MMETSP0321-20121206|17602, MMETSP0321-20121206|13131, MMETSP0321-20121206|14824, MMETSP0321-20121206|22414, MMETSP0321-20121206|16508, MMETSP0321-20121206|12032, MMETSP0321-20121206|19049, MMETSP0321-20121206|18496
GO:0010324	membrane invagination	P	0.722183	0.0137433	0	9	4914	7321	under		MMETSP0321-20121206|9139, MMETSP0321-20121206|6295, MMETSP0321-20121206|27468, MMETSP0321-20121206|21982, MMETSP0321-20121206|15279, MMETSP0321-20121206|3177, MMETSP0321-20121206|16734, MMETSP0321-20121206|16636, MMETSP0321-20121206|22985
GO:0043581	mycelium development	P	0.722183	0.0137433	0	9	4914	7321	under		MMETSP0321-20121206|17977, MMETSP0321-20121206|16174, MMETSP0321-20121206|21894, MMETSP0321-20121206|14651, MMETSP0321-20121206|14647, MMETSP0321-20121206|19417, MMETSP0321-20121206|25860, MMETSP0321-20121206|18570, MMETSP0321-20121206|8753
GO:0033743	peptide-methionine (R)-S-oxide reductase activity	F	0.722183	0.0137433	0	9	4914	7321	under		MMETSP0321-20121206|16238, MMETSP0321-20121206|10894, MMETSP0321-20121206|4171, MMETSP0321-20121206|28958, MMETSP0321-20121206|12061, MMETSP0321-20121206|25798, MMETSP0321-20121206|8855, MMETSP0321-20121206|6651, MMETSP0321-20121206|18498
GO:0006911	phagocytosis, engulfment	P	0.722183	0.0137433	0	9	4914	7321	under		MMETSP0321-20121206|9139, MMETSP0321-20121206|6295, MMETSP0321-20121206|27468, MMETSP0321-20121206|21982, MMETSP0321-20121206|15279, MMETSP0321-20121206|3177, MMETSP0321-20121206|16734, MMETSP0321-20121206|16636, MMETSP0321-20121206|22985
GO:0006888	ER to Golgi vesicle-mediated transport	P	0.722183	0.0138641	2	16	4912	7314	under	MMETSP0322-20121206|3587, MMETSP0322-20121206|3566	MMETSP0321-20121206|16249, MMETSP0321-20121206|9139, MMETSP0321-20121206|29883, MMETSP0321-20121206|25427, MMETSP0321-20121206|25420, MMETSP0321-20121206|4072, MMETSP0321-20121206|23020, MMETSP0321-20121206|21982, MMETSP0321-20121206|15279, MMETSP0321-20121206|12551, MMETSP0321-20121206|9817, MMETSP0321-20121206|10105, MMETSP0321-20121206|12276, MMETSP0321-20121206|18764, MMETSP0321-20121206|2582…
GO:0008406	gonad development	P	0.722183	0.0138641	2	16	4912	7314	under	MMETSP0322-20121206|12591, MMETSP0322-20121206|6870	MMETSP0321-20121206|27735, MMETSP0321-20121206|10885, MMETSP0321-20121206|17857, MMETSP0321-20121206|17734, MMETSP0321-20121206|11092, MMETSP0321-20121206|11004, MMETSP0321-20121206|8211, MMETSP0321-20121206|2826, MMETSP0321-20121206|9877, MMETSP0321-20121206|9769, MMETSP0321-20121206|26584, MMETSP0321-20121206|22172, MMETSP0321-20121206|29106, MMETSP0321-20121206|5131, MMETSP0321-20121206|12114,…
GO:0005802	trans-Golgi network	C	0.729772	0.0142935	3	18	4911	7312	under	MMETSP0322-20121206|3655, MMETSP0322-20121206|786, MMETSP0322-20121206|1972	MMETSP0321-20121206|9139, MMETSP0321-20121206|8603, MMETSP0321-20121206|9085, MMETSP0321-20121206|6321, MMETSP0321-20121206|12932, MMETSP0321-20121206|27590, MMETSP0321-20121206|30277, MMETSP0321-20121206|21982, MMETSP0321-20121206|15279, MMETSP0321-20121206|27225, MMETSP0321-20121206|26739, MMETSP0321-20121206|21800, MMETSP0321-20121206|4918, MMETSP0321-20121206|4900, MMETSP0321-20121206|12476, …
GO:0030983	mismatched DNA binding	F	0.729772	0.0142935	3	18	4911	7312	under	MMETSP0322-20121206|203, MMETSP0322-20121206|16824, MMETSP0322-20121206|16031	MMETSP0321-20121206|17880, MMETSP0321-20121206|5913, MMETSP0321-20121206|29738, MMETSP0321-20121206|17734, MMETSP0321-20121206|10618, MMETSP0321-20121206|3566, MMETSP0321-20121206|17639, MMETSP0321-20121206|30167, MMETSP0321-20121206|6132, MMETSP0321-20121206|2826, MMETSP0321-20121206|24510, MMETSP0321-20121206|28856, MMETSP0321-20121206|3154, MMETSP0321-20121206|18765, MMETSP0321-20121206|12131,…
GO:0007219	Notch signaling pathway	P	0.729772	0.0145365	3	19	4911	7311	under	MMETSP0322-20121206|12225, MMETSP0322-20121206|16257, MMETSP0322-20121206|7222	MMETSP0321-20121206|16209, MMETSP0321-20121206|27735, MMETSP0321-20121206|8568, MMETSP0321-20121206|6295, MMETSP0321-20121206|30261, MMETSP0321-20121206|18174, MMETSP0321-20121206|27468, MMETSP0321-20121206|11004, MMETSP0321-20121206|8211, MMETSP0321-20121206|19656, MMETSP0321-20121206|9877, MMETSP0321-20121206|5470, MMETSP0321-20121206|27165, MMETSP0321-20121206|16636, MMETSP0321-20121206|9571, …
GO:0048017	inositol lipid-mediated signaling	P	0.729772	0.0145365	3	19	4911	7311	under	MMETSP0322-20121206|4804, MMETSP0322-20121206|778, MMETSP0322-20121206|9507	MMETSP0321-20121206|28220, MMETSP0321-20121206|26016, MMETSP0321-20121206|27712, MMETSP0321-20121206|4283, MMETSP0321-20121206|10828, MMETSP0321-20121206|5902, MMETSP0321-20121206|17820, MMETSP0321-20121206|27268, MMETSP0321-20121206|27227, MMETSP0321-20121206|5490, MMETSP0321-20121206|5438, MMETSP0321-20121206|1018, MMETSP0321-20121206|29143, MMETSP0321-20121206|19312, MMETSP0321-20121206|10054,…
GO:0048015	phosphatidylinositol-mediated signaling	P	0.729772	0.0145365	3	19	4911	7311	under	MMETSP0322-20121206|4804, MMETSP0322-20121206|778, MMETSP0322-20121206|9507	MMETSP0321-20121206|28220, MMETSP0321-20121206|26016, MMETSP0321-20121206|27712, MMETSP0321-20121206|4283, MMETSP0321-20121206|10828, MMETSP0321-20121206|5902, MMETSP0321-20121206|17820, MMETSP0321-20121206|27268, MMETSP0321-20121206|27227, MMETSP0321-20121206|5490, MMETSP0321-20121206|5438, MMETSP0321-20121206|1018, MMETSP0321-20121206|29143, MMETSP0321-20121206|19312, MMETSP0321-20121206|10054,…
GO:0044723	single-organism carbohydrate metabolic process	P	0.738706	0.014821	149	169	4765	7161	over	MMETSP0322-20121206|2186, MMETSP0322-20121206|17653, MMETSP0322-20121206|283, MMETSP0322-20121206|1685, MMETSP0322-20121206|11037, MMETSP0322-20121206|13204, MMETSP0322-20121206|3831, MMETSP0322-20121206|1646, MMETSP0322-20121206|14970, MMETSP0322-20121206|6472, MMETSP0322-20121206|10523, MMETSP0322-20121206|4270, MMETSP0322-20121206|4255, MMETSP0322-20121206|17573, MMETSP0322-20121206|13164, MME…	MMETSP0321-20121206|14096, MMETSP0321-20121206|4303, MMETSP0321-20121206|16256, MMETSP0321-20121206|20724, MMETSP0321-20121206|16249, MMETSP0321-20121206|26016, MMETSP0321-20121206|9152, MMETSP0321-20121206|9134, MMETSP0321-20121206|25546, MMETSP0321-20121206|15768, MMETSP0321-20121206|23359, MMETSP0321-20121206|13531, MMETSP0321-20121206|22887, MMETSP0321-20121206|8603, MMETSP0321-20121206|4237,…
GO:0006915	apoptotic process	P	0.739962	0.014953	29	73	4885	7257	under	MMETSP0322-20121206|15364, MMETSP0322-20121206|2010, MMETSP0322-20121206|8519, MMETSP0322-20121206|5822, MMETSP0322-20121206|16954, MMETSP0322-20121206|10393, MMETSP0322-20121206|3541, MMETSP0322-20121206|8329, MMETSP0322-20121206|11909, MMETSP0322-20121206|10101, MMETSP0322-20121206|5531, MMETSP0322-20121206|12235, MMETSP0322-20121206|8150, MMETSP0322-20121206|1057, MMETSP0322-20121206|12178, MM…	MMETSP0321-20121206|2145, MMETSP0321-20121206|20740, MMETSP0321-20121206|16266, MMETSP0321-20121206|10953, MMETSP0321-20121206|27735, MMETSP0321-20121206|3809, MMETSP0321-20121206|8685, MMETSP0321-20121206|13517, MMETSP0321-20121206|18370, MMETSP0321-20121206|2037, MMETSP0321-20121206|16153, MMETSP0321-20121206|18305, MMETSP0321-20121206|17880, MMETSP0321-20121206|5910, MMETSP0321-20121206|5902, …
GO:0007420	brain development	P	0.74137	0.0150885	12	40	4902	7290	under	MMETSP0322-20121206|8771, MMETSP0322-20121206|1635, MMETSP0322-20121206|1623, MMETSP0322-20121206|14940, MMETSP0322-20121206|2010, MMETSP0322-20121206|13155, MMETSP0322-20121206|8519, MMETSP0322-20121206|16918, MMETSP0322-20121206|3401, MMETSP0322-20121206|5391, MMETSP0322-20121206|11564, MMETSP0322-20121206|2596	MMETSP0321-20121206|28220, MMETSP0321-20121206|26016, MMETSP0321-20121206|27735, MMETSP0321-20121206|3809, MMETSP0321-20121206|5902, MMETSP0321-20121206|17857, MMETSP0321-20121206|8568, MMETSP0321-20121206|29790, MMETSP0321-20121206|25373, MMETSP0321-20121206|24852, MMETSP0321-20121206|22635, MMETSP0321-20121206|15444, MMETSP0321-20121206|11074, MMETSP0321-20121206|6172, MMETSP0321-20121206|11004…
GO:0007423	sensory organ development	P	0.824884	0.0169073	9	33	4905	7297	under	MMETSP0322-20121206|13229, MMETSP0322-20121206|12720, MMETSP0322-20121206|2010, MMETSP0322-20121206|3529, MMETSP0322-20121206|5507, MMETSP0322-20121206|2624, MMETSP0322-20121206|11564, MMETSP0322-20121206|511, MMETSP0322-20121206|15608	MMETSP0321-20121206|20740, MMETSP0321-20121206|530, MMETSP0321-20121206|3809, MMETSP0321-20121206|13517, MMETSP0321-20121206|489, MMETSP0321-20121206|10803, MMETSP0321-20121206|17823, MMETSP0321-20121206|8568, MMETSP0321-20121206|27551, MMETSP0321-20121206|23135, MMETSP0321-20121206|6295, MMETSP0321-20121206|30209, MMETSP0321-20121206|27468, MMETSP0321-20121206|3516, MMETSP0321-20121206|8399, MME…
GO:0044106	cellular amine metabolic process	P	0.824914	0.017095	27	20	4887	7310	over	MMETSP0322-20121206|11091, MMETSP0322-20121206|1635, MMETSP0322-20121206|10574, MMETSP0322-20121206|194, MMETSP0322-20121206|1590, MMETSP0322-20121206|6340, MMETSP0322-20121206|16996, MMETSP0322-20121206|14751, MMETSP0322-20121206|16918, MMETSP0322-20121206|3541, MMETSP0322-20121206|5618, MMETSP0322-20121206|1230, MMETSP0322-20121206|10117, MMETSP0322-20121206|8200, MMETSP0322-20121206|2869, MMET…	MMETSP0321-20121206|4230, MMETSP0321-20121206|29860, MMETSP0321-20121206|15676, MMETSP0321-20121206|8347, MMETSP0321-20121206|26880, MMETSP0321-20121206|2976, MMETSP0321-20121206|9949, MMETSP0321-20121206|26730, MMETSP0321-20121206|9829, MMETSP0321-20121206|9808, MMETSP0321-20121206|28710, MMETSP0321-20121206|9670, MMETSP0321-20121206|9659, MMETSP0321-20121206|10136, MMETSP0321-20121206|3013, MME…
GO:0006986	response to unfolded protein	P	0.824914	0.017146	13	6	4901	7324	over	MMETSP0322-20121206|283, MMETSP0322-20121206|13204, MMETSP0322-20121206|6490, MMETSP0322-20121206|147, MMETSP0322-20121206|4132, MMETSP0322-20121206|17472, MMETSP0322-20121206|6046, MMETSP0322-20121206|9932, MMETSP0322-20121206|12178, MMETSP0322-20121206|2596, MMETSP0322-20121206|11478, MMETSP0322-20121206|15811, MMETSP0322-20121206|15662	MMETSP0321-20121206|21095, MMETSP0321-20121206|13077, MMETSP0321-20121206|18894, MMETSP0321-20121206|16523, MMETSP0321-20121206|21473, MMETSP0321-20121206|2331
GO:0022008	neurogenesis	P	0.836547	0.0175086	31	76	4883	7254	under	MMETSP0322-20121206|10613, MMETSP0322-20121206|11020, MMETSP0322-20121206|1635, MMETSP0322-20121206|2010, MMETSP0322-20121206|5946, MMETSP0322-20121206|4133, MMETSP0322-20121206|4116, MMETSP0322-20121206|16918, MMETSP0322-20121206|7906, MMETSP0322-20121206|3529, MMETSP0322-20121206|8339, MMETSP0322-20121206|7863, MMETSP0322-20121206|7861, MMETSP0322-20121206|3401, MMETSP0322-20121206|11788, MMETS…	MMETSP0321-20121206|20740, MMETSP0321-20121206|530, MMETSP0321-20121206|29928, MMETSP0321-20121206|27735, MMETSP0321-20121206|1645, MMETSP0321-20121206|3809, MMETSP0321-20121206|11343, MMETSP0321-20121206|8678, MMETSP0321-20121206|13517, MMETSP0321-20121206|2037, MMETSP0321-20121206|427, MMETSP0321-20121206|5902, MMETSP0321-20121206|17857, MMETSP0321-20121206|17823, MMETSP0321-20121206|8568, MMET…
GO:0035967	cellular response to topologically incorrect protein	P	0.840668	0.0177162	9	3	4905	7327	over	MMETSP0322-20121206|283, MMETSP0322-20121206|13204, MMETSP0322-20121206|147, MMETSP0322-20121206|17472, MMETSP0322-20121206|9932, MMETSP0322-20121206|12178, MMETSP0322-20121206|9673, MMETSP0322-20121206|2596, MMETSP0322-20121206|15662	MMETSP0321-20121206|13077, MMETSP0321-20121206|18894, MMETSP0321-20121206|21473
GO:0010035	response to inorganic substance	P	0.856384	0.018171	94	100	4820	7230	over	MMETSP0322-20121206|13299, MMETSP0322-20121206|9105, MMETSP0322-20121206|6407, MMETSP0322-20121206|13171, MMETSP0322-20121206|17506, MMETSP0322-20121206|13114, MMETSP0322-20121206|147, MMETSP0322-20121206|115, MMETSP0322-20121206|14835, MMETSP0322-20121206|6393, MMETSP0322-20121206|10423, MMETSP0322-20121206|6333, MMETSP0322-20121206|8502, MMETSP0322-20121206|17471, MMETSP0322-20121206|3674, MMET…	MMETSP0321-20121206|14097, MMETSP0321-20121206|18416, MMETSP0321-20121206|16229, MMETSP0321-20121206|3898, MMETSP0321-20121206|16219, MMETSP0321-20121206|13589, MMETSP0321-20121206|25531, MMETSP0321-20121206|15756, MMETSP0321-20121206|13531, MMETSP0321-20121206|13517, MMETSP0321-20121206|16158, MMETSP0321-20121206|28107, MMETSP0321-20121206|423, MMETSP0321-20121206|410, MMETSP0321-20121206|9085, …
GO:0010200	response to chitin	P	0.863667	0.0184502	8	2	4906	7328	over	MMETSP0322-20121206|17418, MMETSP0322-20121206|17342, MMETSP0322-20121206|5750, MMETSP0322-20121206|3523, MMETSP0322-20121206|7762, MMETSP0322-20121206|10, MMETSP0322-20121206|13703, MMETSP0322-20121206|17764	MMETSP0321-20121206|27138, MMETSP0321-20121206|4892
GO:0030148	sphingolipid biosynthetic process	P	0.87917	0.019162	6	1	4908	7329	over	MMETSP0322-20121206|1665, MMETSP0322-20121206|10574, MMETSP0322-20121206|16996, MMETSP0322-20121206|16832, MMETSP0322-20121206|7598, MMETSP0322-20121206|3100	MMETSP0321-20121206|9488
GO:0048653	anther development	P	0.87917	0.019162	6	1	4908	7329	over	MMETSP0322-20121206|16906, MMETSP0322-20121206|16852, MMETSP0322-20121206|3467, MMETSP0322-20121206|8124, MMETSP0322-20121206|6701, MMETSP0322-20121206|6700	MMETSP0321-20121206|21812
GO:0000394	RNA splicing, via endonucleolytic cleavage and ligation	P	0.87917	0.019162	6	1	4908	7329	over	MMETSP0322-20121206|7928, MMETSP0322-20121206|1349, MMETSP0322-20121206|13741, MMETSP0322-20121206|700, MMETSP0322-20121206|4688, MMETSP0322-20121206|13599	MMETSP0321-20121206|17073
GO:0005996	monosaccharide metabolic process	P	0.883427	0.0194017	107	117	4807	7213	over	MMETSP0322-20121206|1685, MMETSP0322-20121206|11037, MMETSP0322-20121206|3831, MMETSP0322-20121206|4270, MMETSP0322-20121206|4255, MMETSP0322-20121206|1522, MMETSP0322-20121206|10497, MMETSP0322-20121206|10494, MMETSP0322-20121206|14835, MMETSP0322-20121206|8502, MMETSP0322-20121206|10397, MMETSP0322-20121206|10363, MMETSP0322-20121206|15186, MMETSP0322-20121206|4000, MMETSP0322-20121206|5782, MM…	MMETSP0321-20121206|14096, MMETSP0321-20121206|4303, MMETSP0321-20121206|16249, MMETSP0321-20121206|26016, MMETSP0321-20121206|9152, MMETSP0321-20121206|9134, MMETSP0321-20121206|15768, MMETSP0321-20121206|23359, MMETSP0321-20121206|13531, MMETSP0321-20121206|3781, MMETSP0321-20121206|16102, MMETSP0321-20121206|27669, MMETSP0321-20121206|27658, MMETSP0321-20121206|29831, MMETSP0321-20121206|17873…
GO:0016477	cell migration	P	0.883427	0.0201236	10	34	4904	7296	under	MMETSP0322-20121206|1635, MMETSP0322-20121206|2010, MMETSP0322-20121206|10414, MMETSP0322-20121206|12591, MMETSP0322-20121206|16918, MMETSP0322-20121206|11909, MMETSP0322-20121206|3401, MMETSP0322-20121206|11447, MMETSP0322-20121206|511, MMETSP0322-20121206|9290	MMETSP0321-20121206|15798, MMETSP0321-20121206|9136, MMETSP0321-20121206|3809, MMETSP0321-20121206|13517, MMETSP0321-20121206|16153, MMETSP0321-20121206|18305, MMETSP0321-20121206|5910, MMETSP0321-20121206|28008, MMETSP0321-20121206|29790, MMETSP0321-20121206|25373, MMETSP0321-20121206|30237, MMETSP0321-20121206|30205, MMETSP0321-20121206|17686, MMETSP0321-20121206|11092, MMETSP0321-20121206|1807…
GO:0006928	cellular component movement	P	0.883427	0.0202634	33	80	4881	7250	under	MMETSP0322-20121206|220, MMETSP0322-20121206|1635, MMETSP0322-20121206|1632, MMETSP0322-20121206|2010, MMETSP0322-20121206|13143, MMETSP0322-20121206|15317, MMETSP0322-20121206|15309, MMETSP0322-20121206|3763, MMETSP0322-20121206|10414, MMETSP0322-20121206|12591, MMETSP0322-20121206|14756, MMETSP0322-20121206|16918, MMETSP0322-20121206|10261, MMETSP0322-20121206|15040, MMETSP0322-20121206|11909, …	MMETSP0321-20121206|20740, MMETSP0321-20121206|14003, MMETSP0321-20121206|15798, MMETSP0321-20121206|9136, MMETSP0321-20121206|3809, MMETSP0321-20121206|25508, MMETSP0321-20121206|13517, MMETSP0321-20121206|16153, MMETSP0321-20121206|18305, MMETSP0321-20121206|5910, MMETSP0321-20121206|17800, MMETSP0321-20121206|6337, MMETSP0321-20121206|4113, MMETSP0321-20121206|28008, MMETSP0321-20121206|29790,…
GO:0007141	male meiosis I	P	0.883427	0.020275	1	12	4913	7318	under	MMETSP0322-20121206|15394	MMETSP0321-20121206|27735, MMETSP0321-20121206|17857, MMETSP0321-20121206|1339, MMETSP0321-20121206|11004, MMETSP0321-20121206|8211, MMETSP0321-20121206|9877, MMETSP0321-20121206|9769, MMETSP0321-20121206|22172, MMETSP0321-20121206|29106, MMETSP0321-20121206|5131, MMETSP0321-20121206|12114, MMETSP0321-20121206|18622
GO:0008584	male gonad development	P	0.883427	0.020275	1	12	4913	7318	under	MMETSP0322-20121206|6870	MMETSP0321-20121206|27735, MMETSP0321-20121206|17857, MMETSP0321-20121206|11004, MMETSP0321-20121206|8211, MMETSP0321-20121206|2826, MMETSP0321-20121206|9877, MMETSP0321-20121206|9769, MMETSP0321-20121206|22172, MMETSP0321-20121206|29106, MMETSP0321-20121206|5131, MMETSP0321-20121206|12114, MMETSP0321-20121206|18622
GO:0046661	male sex differentiation	P	0.883427	0.020275	1	12	4913	7318	under	MMETSP0322-20121206|6870	MMETSP0321-20121206|27735, MMETSP0321-20121206|17857, MMETSP0321-20121206|11004, MMETSP0321-20121206|8211, MMETSP0321-20121206|2826, MMETSP0321-20121206|9877, MMETSP0321-20121206|9769, MMETSP0321-20121206|22172, MMETSP0321-20121206|29106, MMETSP0321-20121206|5131, MMETSP0321-20121206|12114, MMETSP0321-20121206|18622
GO:0046546	development of primary male sexual characteristics	P	0.883427	0.020275	1	12	4913	7318	under	MMETSP0322-20121206|6870	MMETSP0321-20121206|27735, MMETSP0321-20121206|17857, MMETSP0321-20121206|11004, MMETSP0321-20121206|8211, MMETSP0321-20121206|2826, MMETSP0321-20121206|9877, MMETSP0321-20121206|9769, MMETSP0321-20121206|22172, MMETSP0321-20121206|29106, MMETSP0321-20121206|5131, MMETSP0321-20121206|12114, MMETSP0321-20121206|18622
GO:0003007	heart morphogenesis	P	0.883427	0.020275	1	12	4913	7318	under	MMETSP0322-20121206|7745	MMETSP0321-20121206|29790, MMETSP0321-20121206|27551, MMETSP0321-20121206|25373, MMETSP0321-20121206|23135, MMETSP0321-20121206|30139, MMETSP0321-20121206|2745, MMETSP0321-20121206|22269, MMETSP0321-20121206|3144, MMETSP0321-20121206|27004, MMETSP0321-20121206|28444, MMETSP0321-20121206|4422, MMETSP0321-20121206|26112
GO:0032989	cellular component morphogenesis	P	0.895481	0.0210066	37	87	4877	7243	under	MMETSP0322-20121206|1635, MMETSP0322-20121206|5946, MMETSP0322-20121206|14835, MMETSP0322-20121206|4185, MMETSP0322-20121206|16918, MMETSP0322-20121206|4049, MMETSP0322-20121206|3566, MMETSP0322-20121206|7906, MMETSP0322-20121206|3529, MMETSP0322-20121206|8339, MMETSP0322-20121206|7863, MMETSP0322-20121206|7861, MMETSP0322-20121206|5624, MMETSP0322-20121206|3401, MMETSP0322-20121206|16638, MMETSP…	MMETSP0321-20121206|10978, MMETSP0321-20121206|20740, MMETSP0321-20121206|16266, MMETSP0321-20121206|530, MMETSP0321-20121206|16249, MMETSP0321-20121206|29928, MMETSP0321-20121206|17919, MMETSP0321-20121206|11343, MMETSP0321-20121206|13517, MMETSP0321-20121206|10885, MMETSP0321-20121206|2037, MMETSP0321-20121206|2033, MMETSP0321-20121206|16153, MMETSP0321-20121206|5952, MMETSP0321-20121206|27653,…
GO:0016651	oxidoreductase activity, acting on NAD(P)H	F	0.895481	0.0210609	23	16	4891	7314	over	MMETSP0322-20121206|14970, MMETSP0322-20121206|6472, MMETSP0322-20121206|4224, MMETSP0322-20121206|4204, MMETSP0322-20121206|14773, MMETSP0322-20121206|11936, MMETSP0322-20121206|3477, MMETSP0322-20121206|12288, MMETSP0322-20121206|12241, MMETSP0322-20121206|12235, MMETSP0322-20121206|14406, MMETSP0322-20121206|5492, MMETSP0322-20121206|5438, MMETSP0322-20121206|8041, MMETSP0322-20121206|8006, MM…	MMETSP0321-20121206|9181, MMETSP0321-20121206|1669, MMETSP0321-20121206|13572, MMETSP0321-20121206|8606, MMETSP0321-20121206|2047, MMETSP0321-20121206|16161, MMETSP0321-20121206|11241, MMETSP0321-20121206|12798, MMETSP0321-20121206|15388, MMETSP0321-20121206|3421, MMETSP0321-20121206|5412, MMETSP0321-20121206|9519, MMETSP0321-20121206|19277, MMETSP0321-20121206|2457, MMETSP0321-20121206|11647, MM…
GO:0016044	cellular membrane organization	P	0.895481	0.0210686	19	52	4895	7278	under	MMETSP0322-20121206|4339, MMETSP0322-20121206|1635, MMETSP0322-20121206|147, MMETSP0322-20121206|16918, MMETSP0322-20121206|6202, MMETSP0322-20121206|11937, MMETSP0322-20121206|11909, MMETSP0322-20121206|3401, MMETSP0322-20121206|7762, MMETSP0322-20121206|12226, MMETSP0322-20121206|13849, MMETSP0322-20121206|3184, MMETSP0322-20121206|16257, MMETSP0322-20121206|582, MMETSP0322-20121206|1972, MMETS…	MMETSP0321-20121206|9139, MMETSP0321-20121206|27735, MMETSP0321-20121206|13531, MMETSP0321-20121206|18305, MMETSP0321-20121206|5910, MMETSP0321-20121206|6362, MMETSP0321-20121206|18293, MMETSP0321-20121206|3647, MMETSP0321-20121206|17779, MMETSP0321-20121206|3630, MMETSP0321-20121206|6295, MMETSP0321-20121206|8458, MMETSP0321-20121206|22635, MMETSP0321-20121206|27468, MMETSP0321-20121206|27422, M…
GO:0061024	membrane organization	P	0.895481	0.0210686	19	52	4895	7278	under	MMETSP0322-20121206|4339, MMETSP0322-20121206|1635, MMETSP0322-20121206|147, MMETSP0322-20121206|16918, MMETSP0322-20121206|6202, MMETSP0322-20121206|11937, MMETSP0322-20121206|11909, MMETSP0322-20121206|3401, MMETSP0322-20121206|7762, MMETSP0322-20121206|12226, MMETSP0322-20121206|13849, MMETSP0322-20121206|3184, MMETSP0322-20121206|16257, MMETSP0322-20121206|582, MMETSP0322-20121206|1972, MMETS…	MMETSP0321-20121206|9139, MMETSP0321-20121206|27735, MMETSP0321-20121206|13531, MMETSP0321-20121206|18305, MMETSP0321-20121206|5910, MMETSP0321-20121206|6362, MMETSP0321-20121206|18293, MMETSP0321-20121206|3647, MMETSP0321-20121206|17779, MMETSP0321-20121206|3630, MMETSP0321-20121206|6295, MMETSP0321-20121206|8458, MMETSP0321-20121206|22635, MMETSP0321-20121206|27468, MMETSP0321-20121206|27422, M…
GO:0009057	macromolecule catabolic process	P	0.8957	0.0212031	116	129	4798	7201	over	MMETSP0322-20121206|10624, MMETSP0322-20121206|10616, MMETSP0322-20121206|4365, MMETSP0322-20121206|17653, MMETSP0322-20121206|15413, MMETSP0322-20121206|243, MMETSP0322-20121206|11027, MMETSP0322-20121206|12738, MMETSP0322-20121206|2084, MMETSP0322-20121206|4236, MMETSP0322-20121206|13183, MMETSP0322-20121206|2017, MMETSP0322-20121206|3794, MMETSP0322-20121206|5911, MMETSP0322-20121206|1538, MME…	MMETSP0321-20121206|22917, MMETSP0321-20121206|16249, MMETSP0321-20121206|29977, MMETSP0321-20121206|17984, MMETSP0321-20121206|27735, MMETSP0321-20121206|9129, MMETSP0321-20121206|11399, MMETSP0321-20121206|8685, MMETSP0321-20121206|16196, MMETSP0321-20121206|16170, MMETSP0321-20121206|18300, MMETSP0321-20121206|17885, MMETSP0321-20121206|27658, MMETSP0321-20121206|5910, MMETSP0321-20121206|5902…
GO:0017111	nucleoside-triphosphatase activity	F	0.905666	0.0216272	317	553	4597	6777	under	MMETSP0322-20121206|8749, MMETSP0322-20121206|4378, MMETSP0322-20121206|8711, MMETSP0322-20121206|6533, MMETSP0322-20121206|17695, MMETSP0322-20121206|2159, MMETSP0322-20121206|17662, MMETSP0322-20121206|2141, MMETSP0322-20121206|17656, MMETSP0322-20121206|2130, MMETSP0322-20121206|15453, MMETSP0322-20121206|15451, MMETSP0322-20121206|17617, MMETSP0322-20121206|292, MMETSP0322-20121206|17604, MME…	MMETSP0321-20121206|20742, MMETSP0321-20121206|2131, MMETSP0321-20121206|4307, MMETSP0321-20121206|526, MMETSP0321-20121206|26027, MMETSP0321-20121206|16249, MMETSP0321-20121206|26015, MMETSP0321-20121206|10927, MMETSP0321-20121206|29983, MMETSP0321-20121206|9199, MMETSP0321-20121206|3891, MMETSP0321-20121206|14031, MMETSP0321-20121206|29972, MMETSP0321-20121206|3872, MMETSP0321-20121206|29959, M…
GO:0006457	protein folding	P	0.905666	0.0217288	88	93	4826	7237	over	MMETSP0322-20121206|4395, MMETSP0322-20121206|2180, MMETSP0322-20121206|4307, MMETSP0322-20121206|14995, MMETSP0322-20121206|12799, MMETSP0322-20121206|8674, MMETSP0322-20121206|10533, MMETSP0322-20121206|9007, MMETSP0322-20121206|1527, MMETSP0322-20121206|10483, MMETSP0322-20121206|17471, MMETSP0322-20121206|15275, MMETSP0322-20121206|1463, MMETSP0322-20121206|16963, MMETSP0322-20121206|12502, M…	MMETSP0321-20121206|10953, MMETSP0321-20121206|16229, MMETSP0321-20121206|9178, MMETSP0321-20121206|14003, MMETSP0321-20121206|11387, MMETSP0321-20121206|15704, MMETSP0321-20121206|6478, MMETSP0321-20121206|11301, MMETSP0321-20121206|4250, MMETSP0321-20121206|20656, MMETSP0321-20121206|2008, MMETSP0321-20121206|27678, MMETSP0321-20121206|27658, MMETSP0321-20121206|1556, MMETSP0321-20121206|13487,…
GO:0019220	regulation of phosphate metabolic process	P	0.905666	0.0220191	31	75	4883	7255	under	MMETSP0322-20121206|9182, MMETSP0322-20121206|11020, MMETSP0322-20121206|1635, MMETSP0322-20121206|1623, MMETSP0322-20121206|5946, MMETSP0322-20121206|6369, MMETSP0322-20121206|8519, MMETSP0322-20121206|4135, MMETSP0322-20121206|5830, MMETSP0322-20121206|16918, MMETSP0322-20121206|11971, MMETSP0322-20121206|11909, MMETSP0322-20121206|7820, MMETSP0322-20121206|1226, MMETSP0322-20121206|2971, MMETS…	MMETSP0321-20121206|16266, MMETSP0321-20121206|10953, MMETSP0321-20121206|27735, MMETSP0321-20121206|27708, MMETSP0321-20121206|11343, MMETSP0321-20121206|10885, MMETSP0321-20121206|20621, MMETSP0321-20121206|18305, MMETSP0321-20121206|3751, MMETSP0321-20121206|27653, MMETSP0321-20121206|5910, MMETSP0321-20121206|5902, MMETSP0321-20121206|9018, MMETSP0321-20121206|8553, MMETSP0321-20121206|4155, …
GO:0051174	regulation of phosphorus metabolic process	P	0.905666	0.0220191	31	75	4883	7255	under	MMETSP0322-20121206|9182, MMETSP0322-20121206|11020, MMETSP0322-20121206|1635, MMETSP0322-20121206|1623, MMETSP0322-20121206|5946, MMETSP0322-20121206|6369, MMETSP0322-20121206|8519, MMETSP0322-20121206|4135, MMETSP0322-20121206|5830, MMETSP0322-20121206|16918, MMETSP0322-20121206|11971, MMETSP0322-20121206|11909, MMETSP0322-20121206|7820, MMETSP0322-20121206|1226, MMETSP0322-20121206|2971, MMETS…	MMETSP0321-20121206|16266, MMETSP0321-20121206|10953, MMETSP0321-20121206|27735, MMETSP0321-20121206|27708, MMETSP0321-20121206|11343, MMETSP0321-20121206|10885, MMETSP0321-20121206|20621, MMETSP0321-20121206|18305, MMETSP0321-20121206|3751, MMETSP0321-20121206|27653, MMETSP0321-20121206|5910, MMETSP0321-20121206|5902, MMETSP0321-20121206|9018, MMETSP0321-20121206|8553, MMETSP0321-20121206|4155, …
GO:0043467	regulation of generation of precursor metabolites and energy	P	0.905666	0.0220926	3	17	4911	7313	under	MMETSP0322-20121206|2850, MMETSP0322-20121206|812, MMETSP0322-20121206|8795	MMETSP0321-20121206|26016, MMETSP0321-20121206|10885, MMETSP0321-20121206|5902, MMETSP0321-20121206|6324, MMETSP0321-20121206|6246, MMETSP0321-20121206|23025, MMETSP0321-20121206|30101, MMETSP0321-20121206|20255, MMETSP0321-20121206|9987, MMETSP0321-20121206|9821, MMETSP0321-20121206|21872, MMETSP0321-20121206|29269, MMETSP0321-20121206|12344, MMETSP0321-20121206|19312, MMETSP0321-20121206|9362, …
GO:0000375	RNA splicing, via transesterification reactions	P	0.913525	0.0227362	39	34	4875	7296	over	MMETSP0322-20121206|10643, MMETSP0322-20121206|4306, MMETSP0322-20121206|1639, MMETSP0322-20121206|10523, MMETSP0322-20121206|2017, MMETSP0322-20121206|17530, MMETSP0322-20121206|15330, MMETSP0322-20121206|113, MMETSP0322-20121206|4133, MMETSP0322-20121206|1454, MMETSP0322-20121206|16954, MMETSP0322-20121206|10354, MMETSP0322-20121206|8389, MMETSP0322-20121206|8329, MMETSP0322-20121206|3427, MMET…	MMETSP0321-20121206|9198, MMETSP0321-20121206|16207, MMETSP0321-20121206|1645, MMETSP0321-20121206|8686, MMETSP0321-20121206|27625, MMETSP0321-20121206|6383, MMETSP0321-20121206|18244, MMETSP0321-20121206|333, MMETSP0321-20121206|19993, MMETSP0321-20121206|5816, MMETSP0321-20121206|8426, MMETSP0321-20121206|25247, MMETSP0321-20121206|24742, MMETSP0321-20121206|29506, MMETSP0321-20121206|26810, MM…
GO:0048507	meristem development	P	0.913525	0.0227844	11	5	4903	7325	over	MMETSP0322-20121206|10523, MMETSP0322-20121206|14835, MMETSP0322-20121206|16933, MMETSP0322-20121206|6232, MMETSP0322-20121206|899, MMETSP0322-20121206|13818, MMETSP0322-20121206|818, MMETSP0322-20121206|13763, MMETSP0322-20121206|2572, MMETSP0322-20121206|1923, MMETSP0322-20121206|6700	MMETSP0321-20121206|12425, MMETSP0321-20121206|19486, MMETSP0321-20121206|23831, MMETSP0321-20121206|5218, MMETSP0321-20121206|28617
GO:0080129	proteasome core complex assembly	P	0.913525	0.0227844	11	5	4903	7325	over	MMETSP0322-20121206|10624, MMETSP0322-20121206|14835, MMETSP0322-20121206|8502, MMETSP0322-20121206|3566, MMETSP0322-20121206|3541, MMETSP0322-20121206|3376, MMETSP0322-20121206|13763, MMETSP0322-20121206|5203, MMETSP0322-20121206|2572, MMETSP0322-20121206|7275, MMETSP0322-20121206|11144	MMETSP0321-20121206|16249, MMETSP0321-20121206|25427, MMETSP0321-20121206|24453, MMETSP0321-20121206|12425, MMETSP0321-20121206|28617
GO:0021953	central nervous system neuron differentiation	P	0.913525	0.0228118	2	15	4912	7315	under	MMETSP0322-20121206|1635, MMETSP0322-20121206|16918	MMETSP0321-20121206|27735, MMETSP0321-20121206|2037, MMETSP0321-20121206|17857, MMETSP0321-20121206|15553, MMETSP0321-20121206|11004, MMETSP0321-20121206|8211, MMETSP0321-20121206|9877, MMETSP0321-20121206|9769, MMETSP0321-20121206|22172, MMETSP0321-20121206|29106, MMETSP0321-20121206|5131, MMETSP0321-20121206|12114, MMETSP0321-20121206|25823, MMETSP0321-20121206|11674, MMETSP0321-20121206|18622
GO:0009405	pathogenesis	P	0.976157	0.0259257	4	0	4910	7330	over	MMETSP0322-20121206|8609, MMETSP0322-20121206|15285, MMETSP0322-20121206|5456, MMETSP0322-20121206|4745
GO:0009268	response to pH	P	0.976157	0.0259257	4	0	4910	7330	over	MMETSP0322-20121206|15285, MMETSP0322-20121206|5456, MMETSP0322-20121206|11691, MMETSP0322-20121206|4745
GO:0008794	arsenate reductase (glutaredoxin) activity	F	0.976157	0.0259257	4	0	4910	7330	over	MMETSP0322-20121206|4287, MMETSP0322-20121206|1452, MMETSP0322-20121206|14236, MMETSP0322-20121206|13395
GO:0030614	oxidoreductase activity, acting on phosphorus or arsenic in donors, disulfide as acceptor	F	0.976157	0.0259257	4	0	4910	7330	over	MMETSP0322-20121206|4287, MMETSP0322-20121206|1452, MMETSP0322-20121206|14236, MMETSP0322-20121206|13395
GO:0030613	oxidoreductase activity, acting on phosphorus or arsenic in donors	F	0.976157	0.0259257	4	0	4910	7330	over	MMETSP0322-20121206|4287, MMETSP0322-20121206|1452, MMETSP0322-20121206|14236, MMETSP0322-20121206|13395
GO:0030611	arsenate reductase activity	F	0.976157	0.0259257	4	0	4910	7330	over	MMETSP0322-20121206|4287, MMETSP0322-20121206|1452, MMETSP0322-20121206|14236, MMETSP0322-20121206|13395
GO:0018106	peptidyl-histidine phosphorylation	P	0.976157	0.0259257	4	0	4910	7330	over	MMETSP0322-20121206|5930, MMETSP0322-20121206|17300, MMETSP0322-20121206|1350, MMETSP0322-20121206|9206
GO:0010193	response to ozone	P	0.976157	0.0259257	4	0	4910	7330	over	MMETSP0322-20121206|3460, MMETSP0322-20121206|619, MMETSP0322-20121206|401, MMETSP0322-20121206|12846
GO:0033683	nucleotide-excision repair, DNA incision	P	0.976157	0.0259257	4	0	4910	7330	over	MMETSP0322-20121206|5697, MMETSP0322-20121206|11916, MMETSP0322-20121206|16233, MMETSP0322-20121206|10833
GO:0010119	regulation of stomatal movement	P	0.976157	0.0259257	4	0	4910	7330	over	MMETSP0322-20121206|17506, MMETSP0322-20121206|14852, MMETSP0322-20121206|8344, MMETSP0322-20121206|1273
GO:0048236	plant-type spore development	P	0.976157	0.0259257	4	0	4910	7330	over	MMETSP0322-20121206|16852, MMETSP0322-20121206|3467, MMETSP0322-20121206|9614, MMETSP0322-20121206|6701
GO:0019637	organophosphate metabolic process	P	1	0.0272745	237	421	4677	6909	under	MMETSP0322-20121206|4378, MMETSP0322-20121206|2174, MMETSP0322-20121206|17677, MMETSP0322-20121206|17662, MMETSP0322-20121206|17653, MMETSP0322-20121206|2130, MMETSP0322-20121206|11091, MMETSP0322-20121206|17604, MMETSP0322-20121206|3899, MMETSP0322-20121206|9190, MMETSP0322-20121206|9182, MMETSP0322-20121206|13220, MMETSP0322-20121206|1685, MMETSP0322-20121206|13205, MMETSP0322-20121206|9130, MM…	MMETSP0321-20121206|20742, MMETSP0321-20121206|16261, MMETSP0321-20121206|10953, MMETSP0321-20121206|10952, MMETSP0321-20121206|10927, MMETSP0321-20121206|9193, MMETSP0321-20121206|14031, MMETSP0321-20121206|14026, MMETSP0321-20121206|3872, MMETSP0321-20121206|14017, MMETSP0321-20121206|1687, MMETSP0321-20121206|14003, MMETSP0321-20121206|27756, MMETSP0321-20121206|17977, MMETSP0321-20121206|1579…
GO:0009653	anatomical structure morphogenesis	P	1	0.0288566	92	181	4822	7149	under	MMETSP0322-20121206|10624, MMETSP0322-20121206|2186, MMETSP0322-20121206|4339, MMETSP0322-20121206|3855, MMETSP0322-20121206|14981, MMETSP0322-20121206|1635, MMETSP0322-20121206|1623, MMETSP0322-20121206|10523, MMETSP0322-20121206|2084, MMETSP0322-20121206|6418, MMETSP0322-20121206|2010, MMETSP0322-20121206|3781, MMETSP0322-20121206|5946, MMETSP0322-20121206|14835, MMETSP0322-20121206|4185, MMETS…	MMETSP0321-20121206|2145, MMETSP0321-20121206|10978, MMETSP0321-20121206|20740, MMETSP0321-20121206|16266, MMETSP0321-20121206|530, MMETSP0321-20121206|16249, MMETSP0321-20121206|3847, MMETSP0321-20121206|15798, MMETSP0321-20121206|29928, MMETSP0321-20121206|9136, MMETSP0321-20121206|3809, MMETSP0321-20121206|17919, MMETSP0321-20121206|8685, MMETSP0321-20121206|11343, MMETSP0321-20121206|13517, M…
GO:0046854	phosphatidylinositol phosphorylation	P	1	0.0315065	4	19	4910	7311	under	MMETSP0322-20121206|2895, MMETSP0322-20121206|4804, MMETSP0322-20121206|778, MMETSP0322-20121206|9507	MMETSP0321-20121206|27712, MMETSP0321-20121206|4283, MMETSP0321-20121206|10828, MMETSP0321-20121206|17820, MMETSP0321-20121206|30324, MMETSP0321-20121206|27268, MMETSP0321-20121206|27227, MMETSP0321-20121206|16959, MMETSP0321-20121206|16906, MMETSP0321-20121206|5438, MMETSP0321-20121206|1018, MMETSP0321-20121206|29143, MMETSP0321-20121206|885, MMETSP0321-20121206|1970, MMETSP0321-20121206|25796, …
GO:0046834	lipid phosphorylation	P	1	0.0315065	4	19	4910	7311	under	MMETSP0322-20121206|2895, MMETSP0322-20121206|4804, MMETSP0322-20121206|778, MMETSP0322-20121206|9507	MMETSP0321-20121206|27712, MMETSP0321-20121206|4283, MMETSP0321-20121206|10828, MMETSP0321-20121206|17820, MMETSP0321-20121206|30324, MMETSP0321-20121206|27268, MMETSP0321-20121206|27227, MMETSP0321-20121206|16959, MMETSP0321-20121206|16906, MMETSP0321-20121206|5438, MMETSP0321-20121206|1018, MMETSP0321-20121206|29143, MMETSP0321-20121206|885, MMETSP0321-20121206|1970, MMETSP0321-20121206|25796, …
GO:0044267	cellular protein metabolic process	P	1	0.0322651	716	968	4198	6362	over	MMETSP0322-20121206|10637, MMETSP0322-20121206|12801, MMETSP0322-20121206|4395, MMETSP0322-20121206|10624, MMETSP0322-20121206|10616, MMETSP0322-20121206|10613, MMETSP0322-20121206|6552, MMETSP0322-20121206|8727, MMETSP0322-20121206|2186, MMETSP0322-20121206|2180, MMETSP0322-20121206|8713, MMETSP0322-20121206|8711, MMETSP0322-20121206|6536, MMETSP0322-20121206|17691, MMETSP0322-20121206|6528, MME…	MMETSP0321-20121206|2145, MMETSP0321-20121206|10978, MMETSP0321-20121206|16276, MMETSP0321-20121206|14091, MMETSP0321-20121206|28220, MMETSP0321-20121206|20742, MMETSP0321-20121206|2139, MMETSP0321-20121206|16266, MMETSP0321-20121206|28219, MMETSP0321-20121206|22917, MMETSP0321-20121206|16256, MMETSP0321-20121206|10953, MMETSP0321-20121206|526, MMETSP0321-20121206|14075, MMETSP0321-20121206|20724…
GO:0005813	centrosome	C	1	0.0323249	13	38	4901	7292	under	MMETSP0322-20121206|3863, MMETSP0322-20121206|1635, MMETSP0322-20121206|1632, MMETSP0322-20121206|12729, MMETSP0322-20121206|13143, MMETSP0322-20121206|16918, MMETSP0322-20121206|14738, MMETSP0322-20121206|2971, MMETSP0322-20121206|9858, MMETSP0322-20121206|3182, MMETSP0322-20121206|15972, MMETSP0322-20121206|10732, MMETSP0322-20121206|6631	MMETSP0321-20121206|2126, MMETSP0321-20121206|17976, MMETSP0321-20121206|25542, MMETSP0321-20121206|17917, MMETSP0321-20121206|13517, MMETSP0321-20121206|5902, MMETSP0321-20121206|11277, MMETSP0321-20121206|6337, MMETSP0321-20121206|17799, MMETSP0321-20121206|13383, MMETSP0321-20121206|13367, MMETSP0321-20121206|8439, MMETSP0321-20121206|8425, MMETSP0321-20121206|6164, MMETSP0321-20121206|18047, …
GO:0006811	ion transport	P	1	0.0327742	124	234	4790	7096	under	MMETSP0322-20121206|8764, MMETSP0322-20121206|17677, MMETSP0322-20121206|17662, MMETSP0322-20121206|11091, MMETSP0322-20121206|14971, MMETSP0322-20121206|14950, MMETSP0322-20121206|4286, MMETSP0322-20121206|10507, MMETSP0322-20121206|4239, MMETSP0322-20121206|6401, MMETSP0322-20121206|13185, MMETSP0322-20121206|17534, MMETSP0322-20121206|13161, MMETSP0322-20121206|17506, MMETSP0322-20121206|180, …	MMETSP0321-20121206|22925, MMETSP0321-20121206|22919, MMETSP0321-20121206|22906, MMETSP0321-20121206|16249, MMETSP0321-20121206|26011, MMETSP0321-20121206|14040, MMETSP0321-20121206|14031, MMETSP0321-20121206|29961, MMETSP0321-20121206|3870, MMETSP0321-20121206|15798, MMETSP0321-20121206|29929, MMETSP0321-20121206|9136, MMETSP0321-20121206|17935, MMETSP0321-20121206|1616, MMETSP0321-20121206|1138…
GO:0007166	cell surface receptor signaling pathway	P	1	0.0331686	27	66	4887	7264	under	MMETSP0322-20121206|17677, MMETSP0322-20121206|1635, MMETSP0322-20121206|2010, MMETSP0322-20121206|10451, MMETSP0322-20121206|16918, MMETSP0322-20121206|5730, MMETSP0322-20121206|10295, MMETSP0322-20121206|10263, MMETSP0322-20121206|11909, MMETSP0322-20121206|10101, MMETSP0322-20121206|5549, MMETSP0322-20121206|12225, MMETSP0322-20121206|12178, MMETSP0322-20121206|13849, MMETSP0322-20121206|5394,…	MMETSP0321-20121206|2145, MMETSP0321-20121206|20740, MMETSP0321-20121206|16266, MMETSP0321-20121206|26016, MMETSP0321-20121206|16209, MMETSP0321-20121206|27735, MMETSP0321-20121206|15771, MMETSP0321-20121206|3809, MMETSP0321-20121206|8685, MMETSP0321-20121206|13517, MMETSP0321-20121206|18305, MMETSP0321-20121206|5910, MMETSP0321-20121206|5902, MMETSP0321-20121206|8568, MMETSP0321-20121206|24905, …
GO:0010073	meristem maintenance	P	1	0.0333837	8	3	4906	7327	over	MMETSP0322-20121206|10523, MMETSP0322-20121206|14835, MMETSP0322-20121206|16933, MMETSP0322-20121206|899, MMETSP0322-20121206|13818, MMETSP0322-20121206|13763, MMETSP0322-20121206|2572, MMETSP0322-20121206|6700	MMETSP0321-20121206|12425, MMETSP0321-20121206|23831, MMETSP0321-20121206|28617
GO:0006368	transcription elongation from RNA polymerase II promoter	P	1	0.0333837	8	3	4906	7327	over	MMETSP0322-20121206|12772, MMETSP0322-20121206|2017, MMETSP0322-20121206|2008, MMETSP0322-20121206|5946, MMETSP0322-20121206|5858, MMETSP0322-20121206|12399, MMETSP0322-20121206|623, MMETSP0322-20121206|16233	MMETSP0321-20121206|25247, MMETSP0321-20121206|5553, MMETSP0321-20121206|20103
GO:0034620	cellular response to unfolded protein	P	1	0.0333837	8	3	4906	7327	over	MMETSP0322-20121206|283, MMETSP0322-20121206|13204, MMETSP0322-20121206|147, MMETSP0322-20121206|17472, MMETSP0322-20121206|9932, MMETSP0322-20121206|12178, MMETSP0322-20121206|2596, MMETSP0322-20121206|15662	MMETSP0321-20121206|13077, MMETSP0321-20121206|18894, MMETSP0321-20121206|21473
GO:0001944	vasculature development	P	1	0.0341456	3	16	4911	7314	under	MMETSP0322-20121206|11909, MMETSP0322-20121206|3401, MMETSP0322-20121206|9290	MMETSP0321-20121206|2145, MMETSP0321-20121206|16266, MMETSP0321-20121206|14050, MMETSP0321-20121206|15798, MMETSP0321-20121206|9136, MMETSP0321-20121206|423, MMETSP0321-20121206|5910, MMETSP0321-20121206|25402, MMETSP0321-20121206|27551, MMETSP0321-20121206|26953, MMETSP0321-20121206|3294, MMETSP0321-20121206|10189, MMETSP0321-20121206|28577, MMETSP0321-20121206|28539, MMETSP0321-20121206|1966, M…
GO:0040012	regulation of locomotion	P	1	0.0341456	3	16	4911	7314	under	MMETSP0322-20121206|11909, MMETSP0322-20121206|9858, MMETSP0322-20121206|11447	MMETSP0321-20121206|18305, MMETSP0321-20121206|5910, MMETSP0321-20121206|29790, MMETSP0321-20121206|25373, MMETSP0321-20121206|30205, MMETSP0321-20121206|18071, MMETSP0321-20121206|20103, MMETSP0321-20121206|20082, MMETSP0321-20121206|3144, MMETSP0321-20121206|27004, MMETSP0321-20121206|26584, MMETSP0321-20121206|16797, MMETSP0321-20121206|12344, MMETSP0321-20121206|28444, MMETSP0321-20121206|213…
GO:0050890	cognition	P	1	0.0341456	3	16	4911	7314	under	MMETSP0322-20121206|2186, MMETSP0322-20121206|1635, MMETSP0322-20121206|16918	MMETSP0321-20121206|13517, MMETSP0321-20121206|28008, MMETSP0321-20121206|27551, MMETSP0321-20121206|23135, MMETSP0321-20121206|30246, MMETSP0321-20121206|30139, MMETSP0321-20121206|10573, MMETSP0321-20121206|30002, MMETSP0321-20121206|28942, MMETSP0321-20121206|22269, MMETSP0321-20121206|4886, MMETSP0321-20121206|21617, MMETSP0321-20121206|4612, MMETSP0321-20121206|5028, MMETSP0321-20121206|8959…
GO:0016462	pyrophosphatase activity	F	1	0.0344803	333	572	4581	6758	under	MMETSP0322-20121206|8749, MMETSP0322-20121206|4378, MMETSP0322-20121206|8711, MMETSP0322-20121206|6533, MMETSP0322-20121206|17695, MMETSP0322-20121206|2159, MMETSP0322-20121206|17662, MMETSP0322-20121206|2141, MMETSP0322-20121206|17656, MMETSP0322-20121206|2130, MMETSP0322-20121206|15453, MMETSP0322-20121206|15451, MMETSP0322-20121206|17617, MMETSP0322-20121206|292, MMETSP0322-20121206|17604, MME…	MMETSP0321-20121206|20742, MMETSP0321-20121206|2131, MMETSP0321-20121206|4307, MMETSP0321-20121206|526, MMETSP0321-20121206|26027, MMETSP0321-20121206|16249, MMETSP0321-20121206|26015, MMETSP0321-20121206|10927, MMETSP0321-20121206|29983, MMETSP0321-20121206|9199, MMETSP0321-20121206|3898, MMETSP0321-20121206|3891, MMETSP0321-20121206|14031, MMETSP0321-20121206|29972, MMETSP0321-20121206|14026, M…
GO:0004430	1-phosphatidylinositol 4-kinase activity	F	1	0.0347284	1	11	4913	7319	under	MMETSP0322-20121206|9507	MMETSP0321-20121206|27712, MMETSP0321-20121206|4283, MMETSP0321-20121206|10828, MMETSP0321-20121206|17820, MMETSP0321-20121206|27268, MMETSP0321-20121206|5438, MMETSP0321-20121206|1018, MMETSP0321-20121206|29143, MMETSP0321-20121206|885, MMETSP0321-20121206|25796, MMETSP0321-20121206|25606
GO:0035264	multicellular organism growth	P	1	0.0347284	1	11	4913	7319	under	MMETSP0322-20121206|9673	MMETSP0321-20121206|28220, MMETSP0321-20121206|26016, MMETSP0321-20121206|10885, MMETSP0321-20121206|27551, MMETSP0321-20121206|12889, MMETSP0321-20121206|24755, MMETSP0321-20121206|5490, MMETSP0321-20121206|3200, MMETSP0321-20121206|16797, MMETSP0321-20121206|24364, MMETSP0321-20121206|11517
GO:0042384	cilium assembly	P	1	0.0347284	1	11	4913	7319	under	MMETSP0322-20121206|11537	MMETSP0321-20121206|20740, MMETSP0321-20121206|15553, MMETSP0321-20121206|1233, MMETSP0321-20121206|1230, MMETSP0321-20121206|1172, MMETSP0321-20121206|2745, MMETSP0321-20121206|27011, MMETSP0321-20121206|7324, MMETSP0321-20121206|5088, MMETSP0321-20121206|11674, MMETSP0321-20121206|2242
GO:0040014	regulation of multicellular organism growth	P	1	0.0347284	1	11	4913	7319	under	MMETSP0322-20121206|9673	MMETSP0321-20121206|28220, MMETSP0321-20121206|26016, MMETSP0321-20121206|10885, MMETSP0321-20121206|27551, MMETSP0321-20121206|12889, MMETSP0321-20121206|24755, MMETSP0321-20121206|5490, MMETSP0321-20121206|3200, MMETSP0321-20121206|16797, MMETSP0321-20121206|24364, MMETSP0321-20121206|11517
GO:0006499	N-terminal protein myristoylation	P	1	0.0353509	7	2	4907	7328	over	MMETSP0322-20121206|10523, MMETSP0322-20121206|3541, MMETSP0322-20121206|7606, MMETSP0322-20121206|10, MMETSP0322-20121206|13703, MMETSP0322-20121206|15662, MMETSP0322-20121206|7180	MMETSP0321-20121206|20573, MMETSP0321-20121206|9976
GO:0006498	N-terminal protein lipidation	P	1	0.0353509	7	2	4907	7328	over	MMETSP0322-20121206|10523, MMETSP0322-20121206|3541, MMETSP0322-20121206|7606, MMETSP0322-20121206|10, MMETSP0322-20121206|13703, MMETSP0322-20121206|15662, MMETSP0322-20121206|7180	MMETSP0321-20121206|20573, MMETSP0321-20121206|9976
GO:0006421	asparaginyl-tRNA aminoacylation	P	1	0.0353509	7	2	4907	7328	over	MMETSP0322-20121206|17691, MMETSP0322-20121206|13299, MMETSP0322-20121206|16999, MMETSP0322-20121206|4005, MMETSP0322-20121206|13842, MMETSP0322-20121206|16362, MMETSP0322-20121206|4539	MMETSP0321-20121206|5278, MMETSP0321-20121206|19324
GO:0018377	protein myristoylation	P	1	0.0353509	7	2	4907	7328	over	MMETSP0322-20121206|10523, MMETSP0322-20121206|3541, MMETSP0322-20121206|7606, MMETSP0322-20121206|10, MMETSP0322-20121206|13703, MMETSP0322-20121206|15662, MMETSP0322-20121206|7180	MMETSP0321-20121206|20573, MMETSP0321-20121206|9976
GO:0015450	P-P-bond-hydrolysis-driven protein transmembrane transporter activity	F	1	0.0353509	7	2	4907	7328	over	MMETSP0322-20121206|15173, MMETSP0322-20121206|11861, MMETSP0322-20121206|2843, MMETSP0322-20121206|5466, MMETSP0322-20121206|1075, MMETSP0322-20121206|15902, MMETSP0322-20121206|10851	MMETSP0321-20121206|1300, MMETSP0321-20121206|802
GO:0004816	asparagine-tRNA ligase activity	F	1	0.0353509	7	2	4907	7328	over	MMETSP0322-20121206|17691, MMETSP0322-20121206|13299, MMETSP0322-20121206|16999, MMETSP0322-20121206|4005, MMETSP0322-20121206|13842, MMETSP0322-20121206|16362, MMETSP0322-20121206|4539	MMETSP0321-20121206|5278, MMETSP0321-20121206|19324
GO:0010992	ubiquitin homeostasis	P	1	0.0360017	2	13	4912	7317	under	MMETSP0322-20121206|12655, MMETSP0322-20121206|3132	MMETSP0321-20121206|27735, MMETSP0321-20121206|17857, MMETSP0321-20121206|4198, MMETSP0321-20121206|27481, MMETSP0321-20121206|11004, MMETSP0321-20121206|8211, MMETSP0321-20121206|9877, MMETSP0321-20121206|9769, MMETSP0321-20121206|22172, MMETSP0321-20121206|29106, MMETSP0321-20121206|5131, MMETSP0321-20121206|12114, MMETSP0321-20121206|18622
GO:0021954	central nervous system neuron development	P	1	0.0360017	2	13	4912	7317	under	MMETSP0322-20121206|1635, MMETSP0322-20121206|16918	MMETSP0321-20121206|27735, MMETSP0321-20121206|2037, MMETSP0321-20121206|17857, MMETSP0321-20121206|11004, MMETSP0321-20121206|8211, MMETSP0321-20121206|9877, MMETSP0321-20121206|9769, MMETSP0321-20121206|22172, MMETSP0321-20121206|29106, MMETSP0321-20121206|5131, MMETSP0321-20121206|12114, MMETSP0321-20121206|25823, MMETSP0321-20121206|18622
GO:0007600	sensory perception	P	1	0.0360017	2	13	4912	7317	under	MMETSP0322-20121206|16918, MMETSP0322-20121206|5730	MMETSP0321-20121206|20740, MMETSP0321-20121206|13517, MMETSP0321-20121206|27551, MMETSP0321-20121206|18000, MMETSP0321-20121206|1233, MMETSP0321-20121206|1230, MMETSP0321-20121206|7740, MMETSP0321-20121206|9811, MMETSP0321-20121206|22223, MMETSP0321-20121206|19466, MMETSP0321-20121206|11868, MMETSP0321-20121206|11674, MMETSP0321-20121206|27922
GO:0052742	phosphatidylinositol kinase activity	F	1	0.0360017	2	13	4912	7317	under	MMETSP0322-20121206|4804, MMETSP0322-20121206|9507	MMETSP0321-20121206|27712, MMETSP0321-20121206|4283, MMETSP0321-20121206|10828, MMETSP0321-20121206|17820, MMETSP0321-20121206|27268, MMETSP0321-20121206|27227, MMETSP0321-20121206|5438, MMETSP0321-20121206|1018, MMETSP0321-20121206|29143, MMETSP0321-20121206|885, MMETSP0321-20121206|6749, MMETSP0321-20121206|25796, MMETSP0321-20121206|25606
GO:0005975	carbohydrate metabolic process	P	1	0.0360318	195	238	4719	7092	over	MMETSP0322-20121206|2186, MMETSP0322-20121206|17653, MMETSP0322-20121206|283, MMETSP0322-20121206|1685, MMETSP0322-20121206|11037, MMETSP0322-20121206|13204, MMETSP0322-20121206|3831, MMETSP0322-20121206|1646, MMETSP0322-20121206|14970, MMETSP0322-20121206|12718, MMETSP0322-20121206|6472, MMETSP0322-20121206|10523, MMETSP0322-20121206|6454, MMETSP0322-20121206|4270, MMETSP0322-20121206|4255, MMET…	MMETSP0321-20121206|14096, MMETSP0321-20121206|4303, MMETSP0321-20121206|16256, MMETSP0321-20121206|20724, MMETSP0321-20121206|16249, MMETSP0321-20121206|26016, MMETSP0321-20121206|20705, MMETSP0321-20121206|9152, MMETSP0321-20121206|17984, MMETSP0321-20121206|27754, MMETSP0321-20121206|9134, MMETSP0321-20121206|25546, MMETSP0321-20121206|15768, MMETSP0321-20121206|23359, MMETSP0321-20121206|1353…
GO:0044707	single-multicellular organism process	P	1	0.0362205	303	524	4611	6806	under	MMETSP0322-20121206|8771, MMETSP0322-20121206|4397, MMETSP0322-20121206|10624, MMETSP0322-20121206|10613, MMETSP0322-20121206|2186, MMETSP0322-20121206|4339, MMETSP0322-20121206|17677, MMETSP0322-20121206|2159, MMETSP0322-20121206|2137, MMETSP0322-20121206|2131, MMETSP0322-20121206|13299, MMETSP0322-20121206|15458, MMETSP0322-20121206|283, MMETSP0322-20121206|13229, MMETSP0322-20121206|13204, MME…	MMETSP0321-20121206|2145, MMETSP0321-20121206|10978, MMETSP0321-20121206|28220, MMETSP0321-20121206|26045, MMETSP0321-20121206|20740, MMETSP0321-20121206|16266, MMETSP0321-20121206|530, MMETSP0321-20121206|14077, MMETSP0321-20121206|16249, MMETSP0321-20121206|26016, MMETSP0321-20121206|14050, MMETSP0321-20121206|26004, MMETSP0321-20121206|3874, MMETSP0321-20121206|3847, MMETSP0321-20121206|17977,…
GO:0046474	glycerophospholipid biosynthetic process	P	1	0.0363405	6	23	4908	7307	under	MMETSP0322-20121206|12476, MMETSP0322-20121206|977, MMETSP0322-20121206|16501, MMETSP0322-20121206|4804, MMETSP0322-20121206|14039, MMETSP0322-20121206|15669	MMETSP0321-20121206|25548, MMETSP0321-20121206|27712, MMETSP0321-20121206|4283, MMETSP0321-20121206|4282, MMETSP0321-20121206|10828, MMETSP0321-20121206|29860, MMETSP0321-20121206|17820, MMETSP0321-20121206|22746, MMETSP0321-20121206|25247, MMETSP0321-20121206|5553, MMETSP0321-20121206|27268, MMETSP0321-20121206|27227, MMETSP0321-20121206|26730, MMETSP0321-20121206|5438, MMETSP0321-20121206|2705,…
GO:0060341	regulation of cellular localization	P	1	0.0363405	6	23	4908	7307	under	MMETSP0322-20121206|11020, MMETSP0322-20121206|8656, MMETSP0322-20121206|3763, MMETSP0322-20121206|11909, MMETSP0322-20121206|9865, MMETSP0322-20121206|3182	MMETSP0321-20121206|13517, MMETSP0321-20121206|18305, MMETSP0321-20121206|10804, MMETSP0321-20121206|5910, MMETSP0321-20121206|5902, MMETSP0321-20121206|17844, MMETSP0321-20121206|27551, MMETSP0321-20121206|23135, MMETSP0321-20121206|4072, MMETSP0321-20121206|25247, MMETSP0321-20121206|18071, MMETSP0321-20121206|30139, MMETSP0321-20121206|3473, MMETSP0321-20121206|2950, MMETSP0321-20121206|10445,…
GO:0051674	localization of cell	P	1	0.0364335	14	40	4900	7290	under	MMETSP0322-20121206|220, MMETSP0322-20121206|1635, MMETSP0322-20121206|2010, MMETSP0322-20121206|10414, MMETSP0322-20121206|12591, MMETSP0322-20121206|16918, MMETSP0322-20121206|11909, MMETSP0322-20121206|3401, MMETSP0322-20121206|11447, MMETSP0322-20121206|15715, MMETSP0322-20121206|511, MMETSP0322-20121206|10845, MMETSP0322-20121206|6679, MMETSP0322-20121206|9290	MMETSP0321-20121206|20740, MMETSP0321-20121206|15798, MMETSP0321-20121206|9136, MMETSP0321-20121206|3809, MMETSP0321-20121206|25508, MMETSP0321-20121206|13517, MMETSP0321-20121206|16153, MMETSP0321-20121206|18305, MMETSP0321-20121206|5910, MMETSP0321-20121206|28008, MMETSP0321-20121206|29790, MMETSP0321-20121206|25373, MMETSP0321-20121206|30237, MMETSP0321-20121206|30205, MMETSP0321-20121206|1768…
GO:0048870	cell motility	P	1	0.0364335	14	40	4900	7290	under	MMETSP0322-20121206|220, MMETSP0322-20121206|1635, MMETSP0322-20121206|2010, MMETSP0322-20121206|10414, MMETSP0322-20121206|12591, MMETSP0322-20121206|16918, MMETSP0322-20121206|11909, MMETSP0322-20121206|3401, MMETSP0322-20121206|11447, MMETSP0322-20121206|15715, MMETSP0322-20121206|511, MMETSP0322-20121206|10845, MMETSP0322-20121206|6679, MMETSP0322-20121206|9290	MMETSP0321-20121206|20740, MMETSP0321-20121206|15798, MMETSP0321-20121206|9136, MMETSP0321-20121206|3809, MMETSP0321-20121206|25508, MMETSP0321-20121206|13517, MMETSP0321-20121206|16153, MMETSP0321-20121206|18305, MMETSP0321-20121206|5910, MMETSP0321-20121206|28008, MMETSP0321-20121206|29790, MMETSP0321-20121206|25373, MMETSP0321-20121206|30237, MMETSP0321-20121206|30205, MMETSP0321-20121206|1768…
GO:0006357	regulation of transcription from RNA polymerase II promoter	P	1	0.0367546	32	74	4882	7256	under	MMETSP0322-20121206|15387, MMETSP0322-20121206|2010, MMETSP0322-20121206|5946, MMETSP0322-20121206|1460, MMETSP0322-20121206|5800, MMETSP0322-20121206|3529, MMETSP0322-20121206|7861, MMETSP0322-20121206|12399, MMETSP0322-20121206|5549, MMETSP0322-20121206|16693, MMETSP0322-20121206|16628, MMETSP0322-20121206|12225, MMETSP0322-20121206|9865, MMETSP0322-20121206|1037, MMETSP0322-20121206|36, MMETSP…	MMETSP0321-20121206|28220, MMETSP0321-20121206|2139, MMETSP0321-20121206|530, MMETSP0321-20121206|26016, MMETSP0321-20121206|9198, MMETSP0321-20121206|3874, MMETSP0321-20121206|27735, MMETSP0321-20121206|1649, MMETSP0321-20121206|3809, MMETSP0321-20121206|11381, MMETSP0321-20121206|11343, MMETSP0321-20121206|8621, MMETSP0321-20121206|13418, MMETSP0321-20121206|8568, MMETSP0321-20121206|5869, MMET…
GO:0055085	transmembrane transport	P	1	0.0367956	84	166	4830	7164	under	MMETSP0322-20121206|9158, MMETSP0322-20121206|14971, MMETSP0322-20121206|14950, MMETSP0322-20121206|4286, MMETSP0322-20121206|10507, MMETSP0322-20121206|13185, MMETSP0322-20121206|165, MMETSP0322-20121206|9070, MMETSP0322-20121206|148, MMETSP0322-20121206|1550, MMETSP0322-20121206|12691, MMETSP0322-20121206|14853, MMETSP0322-20121206|8594, MMETSP0322-20121206|10451, MMETSP0322-20121206|8542, MMET…	MMETSP0321-20121206|22925, MMETSP0321-20121206|22906, MMETSP0321-20121206|14031, MMETSP0321-20121206|29961, MMETSP0321-20121206|3870, MMETSP0321-20121206|15798, MMETSP0321-20121206|27742, MMETSP0321-20121206|9136, MMETSP0321-20121206|1616, MMETSP0321-20121206|13517, MMETSP0321-20121206|18399, MMETSP0321-20121206|4250, MMETSP0321-20121206|3794, MMETSP0321-20121206|10804, MMETSP0321-20121206|17841,…
GO:0000398	mRNA splicing, via spliceosome	P	1	0.036944	37	33	4877	7297	over	MMETSP0322-20121206|10643, MMETSP0322-20121206|4306, MMETSP0322-20121206|1639, MMETSP0322-20121206|10523, MMETSP0322-20121206|2017, MMETSP0322-20121206|17530, MMETSP0322-20121206|4133, MMETSP0322-20121206|1454, MMETSP0322-20121206|16954, MMETSP0322-20121206|10354, MMETSP0322-20121206|8389, MMETSP0322-20121206|8329, MMETSP0322-20121206|3427, MMETSP0322-20121206|12387, MMETSP0322-20121206|16693, MM…	MMETSP0321-20121206|9198, MMETSP0321-20121206|16207, MMETSP0321-20121206|1645, MMETSP0321-20121206|8686, MMETSP0321-20121206|27625, MMETSP0321-20121206|6383, MMETSP0321-20121206|18244, MMETSP0321-20121206|333, MMETSP0321-20121206|19993, MMETSP0321-20121206|5816, MMETSP0321-20121206|8426, MMETSP0321-20121206|25247, MMETSP0321-20121206|24742, MMETSP0321-20121206|29506, MMETSP0321-20121206|12642, MM…
GO:0000377	RNA splicing, via transesterification reactions with bulged adenosine as nucleophile	P	1	0.036944	37	33	4877	7297	over	MMETSP0322-20121206|10643, MMETSP0322-20121206|4306, MMETSP0322-20121206|1639, MMETSP0322-20121206|10523, MMETSP0322-20121206|2017, MMETSP0322-20121206|17530, MMETSP0322-20121206|4133, MMETSP0322-20121206|1454, MMETSP0322-20121206|16954, MMETSP0322-20121206|10354, MMETSP0322-20121206|8389, MMETSP0322-20121206|8329, MMETSP0322-20121206|3427, MMETSP0322-20121206|12387, MMETSP0322-20121206|16693, MM…	MMETSP0321-20121206|9198, MMETSP0321-20121206|16207, MMETSP0321-20121206|1645, MMETSP0321-20121206|8686, MMETSP0321-20121206|27625, MMETSP0321-20121206|6383, MMETSP0321-20121206|18244, MMETSP0321-20121206|333, MMETSP0321-20121206|19993, MMETSP0321-20121206|5816, MMETSP0321-20121206|8426, MMETSP0321-20121206|25247, MMETSP0321-20121206|24742, MMETSP0321-20121206|29506, MMETSP0321-20121206|12642, MM…
GO:0060173	limb development	P	1	0.0374233	2	14	4912	7316	under	MMETSP0322-20121206|2010, MMETSP0322-20121206|11564	MMETSP0321-20121206|3809, MMETSP0321-20121206|8568, MMETSP0321-20121206|27551, MMETSP0321-20121206|23135, MMETSP0321-20121206|30139, MMETSP0321-20121206|27165, MMETSP0321-20121206|22269, MMETSP0321-20121206|26584, MMETSP0321-20121206|7324, MMETSP0321-20121206|5088, MMETSP0321-20121206|26256, MMETSP0321-20121206|4422, MMETSP0321-20121206|26112, MMETSP0321-20121206|21281
GO:0040017	positive regulation of locomotion	P	1	0.0374233	2	14	4912	7316	under	MMETSP0322-20121206|11909, MMETSP0322-20121206|9858	MMETSP0321-20121206|5910, MMETSP0321-20121206|29790, MMETSP0321-20121206|25373, MMETSP0321-20121206|30205, MMETSP0321-20121206|18071, MMETSP0321-20121206|20103, MMETSP0321-20121206|20082, MMETSP0321-20121206|3144, MMETSP0321-20121206|27004, MMETSP0321-20121206|16797, MMETSP0321-20121206|12344, MMETSP0321-20121206|28444, MMETSP0321-20121206|21375, MMETSP0321-20121206|19073
GO:0009953	dorsal/ventral pattern formation	P	1	0.0374233	2	14	4912	7316	under	MMETSP0322-20121206|2186, MMETSP0322-20121206|2010	MMETSP0321-20121206|3809, MMETSP0321-20121206|25508, MMETSP0321-20121206|15553, MMETSP0321-20121206|1233, MMETSP0321-20121206|1230, MMETSP0321-20121206|30002, MMETSP0321-20121206|2745, MMETSP0321-20121206|3167, MMETSP0321-20121206|4886, MMETSP0321-20121206|21617, MMETSP0321-20121206|11674, MMETSP0321-20121206|8959, MMETSP0321-20121206|28369, MMETSP0321-20121206|26112
GO:2000145	regulation of cell motility	P	1	0.0374233	2	14	4912	7316	under	MMETSP0322-20121206|11909, MMETSP0322-20121206|11447	MMETSP0321-20121206|18305, MMETSP0321-20121206|5910, MMETSP0321-20121206|29790, MMETSP0321-20121206|25373, MMETSP0321-20121206|30205, MMETSP0321-20121206|18071, MMETSP0321-20121206|20103, MMETSP0321-20121206|20082, MMETSP0321-20121206|3144, MMETSP0321-20121206|27004, MMETSP0321-20121206|12344, MMETSP0321-20121206|28444, MMETSP0321-20121206|21375, MMETSP0321-20121206|19073
GO:0000902	cell morphogenesis	P	1	0.0374709	36	81	4878	7249	under	MMETSP0322-20121206|1635, MMETSP0322-20121206|5946, MMETSP0322-20121206|14835, MMETSP0322-20121206|4185, MMETSP0322-20121206|16918, MMETSP0322-20121206|4049, MMETSP0322-20121206|3566, MMETSP0322-20121206|7906, MMETSP0322-20121206|3529, MMETSP0322-20121206|8339, MMETSP0322-20121206|7863, MMETSP0322-20121206|7861, MMETSP0322-20121206|5624, MMETSP0322-20121206|3401, MMETSP0322-20121206|16638, MMETSP…	MMETSP0321-20121206|10978, MMETSP0321-20121206|20740, MMETSP0321-20121206|16266, MMETSP0321-20121206|530, MMETSP0321-20121206|16249, MMETSP0321-20121206|29928, MMETSP0321-20121206|17919, MMETSP0321-20121206|11343, MMETSP0321-20121206|13517, MMETSP0321-20121206|2037, MMETSP0321-20121206|2033, MMETSP0321-20121206|5952, MMETSP0321-20121206|27653, MMETSP0321-20121206|29821, MMETSP0321-20121206|5902, …
GO:1901565	organonitrogen compound catabolic process	P	1	0.0379863	111	211	4803	7119	under	MMETSP0322-20121206|4378, MMETSP0322-20121206|2130, MMETSP0322-20121206|17604, MMETSP0322-20121206|9182, MMETSP0322-20121206|13205, MMETSP0322-20121206|1635, MMETSP0322-20121206|1632, MMETSP0322-20121206|1630, MMETSP0322-20121206|12799, MMETSP0322-20121206|9105, MMETSP0322-20121206|1623, MMETSP0322-20121206|8699, MMETSP0322-20121206|14902, MMETSP0322-20121206|4285, MMETSP0322-20121206|6407, MMETS…	MMETSP0321-20121206|20742, MMETSP0321-20121206|10953, MMETSP0321-20121206|16240, MMETSP0321-20121206|10927, MMETSP0321-20121206|3872, MMETSP0321-20121206|1687, MMETSP0321-20121206|14003, MMETSP0321-20121206|27756, MMETSP0321-20121206|17977, MMETSP0321-20121206|15798, MMETSP0321-20121206|9139, MMETSP0321-20121206|9136, MMETSP0321-20121206|3827, MMETSP0321-20121206|27718, MMETSP0321-20121206|13531,…
GO:0005768	endosome	C	1	0.0385315	17	46	4897	7284	under	MMETSP0322-20121206|10557, MMETSP0322-20121206|3655, MMETSP0322-20121206|14738, MMETSP0322-20121206|3598, MMETSP0322-20121206|6165, MMETSP0322-20121206|2960, MMETSP0322-20121206|7762, MMETSP0322-20121206|5549, MMETSP0322-20121206|5531, MMETSP0322-20121206|13913, MMETSP0322-20121206|5365, MMETSP0322-20121206|4745, MMETSP0322-20121206|7391, MMETSP0322-20121206|16257, MMETSP0322-20121206|1972, MMETS…	MMETSP0321-20121206|10932, MMETSP0321-20121206|9139, MMETSP0321-20121206|27735, MMETSP0321-20121206|15773, MMETSP0321-20121206|8603, MMETSP0321-20121206|16153, MMETSP0321-20121206|9085, MMETSP0321-20121206|18293, MMETSP0321-20121206|6321, MMETSP0321-20121206|16074, MMETSP0321-20121206|12932, MMETSP0321-20121206|27590, MMETSP0321-20121206|30277, MMETSP0321-20121206|30253, MMETSP0321-20121206|7923,…
GO:0019904	protein domain specific binding	F	1	0.0385753	8	27	4906	7303	under	MMETSP0322-20121206|2186, MMETSP0322-20121206|11909, MMETSP0322-20121206|10174, MMETSP0322-20121206|2960, MMETSP0322-20121206|12225, MMETSP0322-20121206|3182, MMETSP0322-20121206|2596, MMETSP0322-20121206|422	MMETSP0321-20121206|28220, MMETSP0321-20121206|26016, MMETSP0321-20121206|20708, MMETSP0321-20121206|5910, MMETSP0321-20121206|16074, MMETSP0321-20121206|30261, MMETSP0321-20121206|18174, MMETSP0321-20121206|7949, MMETSP0321-20121206|18071, MMETSP0321-20121206|30002, MMETSP0321-20121206|14761, MMETSP0321-20121206|5490, MMETSP0321-20121206|5470, MMETSP0321-20121206|10207, MMETSP0321-20121206|4886,…
GO:0048731	system development	P	1	0.039061	194	347	4720	6983	under	MMETSP0322-20121206|8771, MMETSP0322-20121206|4397, MMETSP0322-20121206|10624, MMETSP0322-20121206|10613, MMETSP0322-20121206|2186, MMETSP0322-20121206|4339, MMETSP0322-20121206|17677, MMETSP0322-20121206|13299, MMETSP0322-20121206|15458, MMETSP0322-20121206|13229, MMETSP0322-20121206|11020, MMETSP0322-20121206|14981, MMETSP0322-20121206|1635, MMETSP0322-20121206|12799, MMETSP0322-20121206|1623, …	MMETSP0321-20121206|2145, MMETSP0321-20121206|10978, MMETSP0321-20121206|28220, MMETSP0321-20121206|26045, MMETSP0321-20121206|20740, MMETSP0321-20121206|16266, MMETSP0321-20121206|530, MMETSP0321-20121206|14077, MMETSP0321-20121206|16249, MMETSP0321-20121206|26016, MMETSP0321-20121206|14050, MMETSP0321-20121206|26004, MMETSP0321-20121206|3874, MMETSP0321-20121206|3847, MMETSP0321-20121206|17976,…
GO:0042325	regulation of phosphorylation	P	1	0.0393662	23	57	4891	7273	under	MMETSP0322-20121206|11020, MMETSP0322-20121206|1623, MMETSP0322-20121206|5946, MMETSP0322-20121206|6369, MMETSP0322-20121206|8519, MMETSP0322-20121206|4135, MMETSP0322-20121206|5830, MMETSP0322-20121206|11971, MMETSP0322-20121206|11909, MMETSP0322-20121206|10112, MMETSP0322-20121206|5549, MMETSP0322-20121206|10045, MMETSP0322-20121206|7699, MMETSP0322-20121206|12161, MMETSP0322-20121206|2596, MME…	MMETSP0321-20121206|16266, MMETSP0321-20121206|27735, MMETSP0321-20121206|27708, MMETSP0321-20121206|11343, MMETSP0321-20121206|10885, MMETSP0321-20121206|20621, MMETSP0321-20121206|18305, MMETSP0321-20121206|3751, MMETSP0321-20121206|27653, MMETSP0321-20121206|5910, MMETSP0321-20121206|5902, MMETSP0321-20121206|8553, MMETSP0321-20121206|4155, MMETSP0321-20121206|24905, MMETSP0321-20121206|18234,…
GO:0048869	cellular developmental process	P	1	0.0394131	120	226	4794	7104	under	MMETSP0322-20121206|10624, MMETSP0322-20121206|10613, MMETSP0322-20121206|2186, MMETSP0322-20121206|17677, MMETSP0322-20121206|15458, MMETSP0322-20121206|15453, MMETSP0322-20121206|3855, MMETSP0322-20121206|11020, MMETSP0322-20121206|1635, MMETSP0322-20121206|10552, MMETSP0322-20121206|8656, MMETSP0322-20121206|6407, MMETSP0322-20121206|2010, MMETSP0322-20121206|5946, MMETSP0322-20121206|13114, M…	MMETSP0321-20121206|2145, MMETSP0321-20121206|10978, MMETSP0321-20121206|28220, MMETSP0321-20121206|20740, MMETSP0321-20121206|16266, MMETSP0321-20121206|530, MMETSP0321-20121206|16249, MMETSP0321-20121206|26016, MMETSP0321-20121206|14050, MMETSP0321-20121206|3874, MMETSP0321-20121206|29928, MMETSP0321-20121206|27735, MMETSP0321-20121206|1645, MMETSP0321-20121206|3809, MMETSP0321-20121206|21162, …
GO:0005815	microtubule organizing center	C	1	0.0394618	20	51	4894	7279	under	MMETSP0322-20121206|3863, MMETSP0322-20121206|220, MMETSP0322-20121206|1635, MMETSP0322-20121206|1632, MMETSP0322-20121206|12729, MMETSP0322-20121206|13143, MMETSP0322-20121206|3655, MMETSP0322-20121206|16918, MMETSP0322-20121206|14738, MMETSP0322-20121206|4049, MMETSP0322-20121206|2971, MMETSP0322-20121206|8185, MMETSP0322-20121206|9858, MMETSP0322-20121206|3182, MMETSP0322-20121206|16457, MMETS…	MMETSP0321-20121206|20740, MMETSP0321-20121206|2126, MMETSP0321-20121206|2117, MMETSP0321-20121206|17976, MMETSP0321-20121206|25542, MMETSP0321-20121206|17917, MMETSP0321-20121206|25508, MMETSP0321-20121206|13517, MMETSP0321-20121206|5902, MMETSP0321-20121206|11277, MMETSP0321-20121206|6337, MMETSP0321-20121206|17799, MMETSP0321-20121206|13383, MMETSP0321-20121206|13367, MMETSP0321-20121206|8439,…
GO:0019243	methylglyoxal catabolic process to D-lactate	P	1	0.0415427	5	1	4909	7329	over	MMETSP0322-20121206|10580, MMETSP0322-20121206|1452, MMETSP0322-20121206|16906, MMETSP0322-20121206|7776, MMETSP0322-20121206|13395	MMETSP0321-20121206|6362
GO:0009438	methylglyoxal metabolic process	P	1	0.0415427	5	1	4909	7329	over	MMETSP0322-20121206|10580, MMETSP0322-20121206|1452, MMETSP0322-20121206|16906, MMETSP0322-20121206|7776, MMETSP0322-20121206|13395	MMETSP0321-20121206|6362
GO:0005792	microsome	C	1	0.0415427	5	1	4909	7329	over	MMETSP0322-20121206|1527, MMETSP0322-20121206|6333, MMETSP0322-20121206|977, MMETSP0322-20121206|14039, MMETSP0322-20121206|413	MMETSP0321-20121206|2457
GO:0051596	methylglyoxal catabolic process	P	1	0.0415427	5	1	4909	7329	over	MMETSP0322-20121206|10580, MMETSP0322-20121206|1452, MMETSP0322-20121206|16906, MMETSP0322-20121206|7776, MMETSP0322-20121206|13395	MMETSP0321-20121206|6362
GO:0006089	lactate metabolic process	P	1	0.0415427	5	1	4909	7329	over	MMETSP0322-20121206|10580, MMETSP0322-20121206|1452, MMETSP0322-20121206|16906, MMETSP0322-20121206|7776, MMETSP0322-20121206|13395	MMETSP0321-20121206|6362
GO:0009817	defense response to fungus, incompatible interaction	P	1	0.0415427	5	1	4909	7329	over	MMETSP0322-20121206|6232, MMETSP0322-20121206|8169, MMETSP0322-20121206|7275, MMETSP0322-20121206|409, MMETSP0322-20121206|11144	MMETSP0321-20121206|19486
GO:0060420	regulation of heart growth	P	1	0.0415427	5	1	4909	7329	over	MMETSP0322-20121206|12799, MMETSP0322-20121206|6244, MMETSP0322-20121206|6232, MMETSP0322-20121206|16457, MMETSP0322-20121206|10878	MMETSP0321-20121206|8763
GO:0030031	cell projection assembly	P	1	0.0419334	5	20	4909	7310	under	MMETSP0322-20121206|220, MMETSP0322-20121206|7863, MMETSP0322-20121206|3401, MMETSP0322-20121206|11537, MMETSP0322-20121206|6679	MMETSP0321-20121206|20740, MMETSP0321-20121206|25508, MMETSP0321-20121206|13517, MMETSP0321-20121206|15553, MMETSP0321-20121206|6295, MMETSP0321-20121206|27468, MMETSP0321-20121206|1233, MMETSP0321-20121206|1230, MMETSP0321-20121206|1172, MMETSP0321-20121206|2745, MMETSP0321-20121206|3167, MMETSP0321-20121206|27011, MMETSP0321-20121206|16636, MMETSP0321-20121206|7324, MMETSP0321-20121206|25903, M…
GO:0048568	embryonic organ development	P	1	0.0419334	5	20	4909	7310	under	MMETSP0322-20121206|16628, MMETSP0322-20121206|12121, MMETSP0322-20121206|2624, MMETSP0322-20121206|7391, MMETSP0322-20121206|11447	MMETSP0321-20121206|2145, MMETSP0321-20121206|16266, MMETSP0321-20121206|11381, MMETSP0321-20121206|16153, MMETSP0321-20121206|5869, MMETSP0321-20121206|27551, MMETSP0321-20121206|23135, MMETSP0321-20121206|17630, MMETSP0321-20121206|30139, MMETSP0321-20121206|10562, MMETSP0321-20121206|1058, MMETSP0321-20121206|22269, MMETSP0321-20121206|28759, MMETSP0321-20121206|28644, MMETSP0321-20121206|2428…
GO:0036094	small molecule binding	F	1	0.0420555	876	1415	4038	5915	under	MMETSP0322-20121206|12829, MMETSP0322-20121206|6588, MMETSP0322-20121206|12801, MMETSP0322-20121206|4395, MMETSP0322-20121206|8749, MMETSP0322-20121206|8748, MMETSP0322-20121206|10613, MMETSP0322-20121206|6552, MMETSP0322-20121206|4378, MMETSP0322-20121206|2180, MMETSP0322-20121206|8711, MMETSP0322-20121206|6533, MMETSP0322-20121206|17691, MMETSP0322-20121206|4339, MMETSP0322-20121206|2159, MMETS…	MMETSP0321-20121206|2145, MMETSP0321-20121206|16278, MMETSP0321-20121206|10978, MMETSP0321-20121206|2142, MMETSP0321-20121206|14097, MMETSP0321-20121206|20742, MMETSP0321-20121206|16266, MMETSP0321-20121206|2131, MMETSP0321-20121206|28219, MMETSP0321-20121206|4307, MMETSP0321-20121206|18437, MMETSP0321-20121206|16256, MMETSP0321-20121206|14077, MMETSP0321-20121206|526, MMETSP0321-20121206|14075, …
											7, MMETSP0321-20121206|2305, MMETSP0321-20121206|2303, MMETSP0321-20121206|2301, MMETSP0321-20121206|24020, MMETSP0321-20121206|14240, MMETSP0321-20121206|9395, MMETSP0321-20121206|12058, MMETSP0321-20121206|24001, MMETSP0321-20121206|27980, MMETSP0321-20121206|1896, MMETSP0321-20121206|7193, MMETSP0321-20121206|1890, MMETSP0321-20121206|27976, MMETSP0321-20121206|27961, MMETSP0321-20121206|1879,…
GO:0005839	proteasome core complex	C	1	0.0422964	24	19	4890	7311	over	MMETSP0322-20121206|10616, MMETSP0322-20121206|15413, MMETSP0322-20121206|12738, MMETSP0322-20121206|15270, MMETSP0322-20121206|10349, MMETSP0322-20121206|3594, MMETSP0322-20121206|14668, MMETSP0322-20121206|10270, MMETSP0322-20121206|14448, MMETSP0322-20121206|8150, MMETSP0322-20121206|17093, MMETSP0322-20121206|17084, MMETSP0322-20121206|7614, MMETSP0322-20121206|5426, MMETSP0322-20121206|14342…	MMETSP0321-20121206|16068, MMETSP0321-20121206|12939, MMETSP0321-20121206|18227, MMETSP0321-20121206|18192, MMETSP0321-20121206|15302, MMETSP0321-20121206|6070, MMETSP0321-20121206|14893, MMETSP0321-20121206|19674, MMETSP0321-20121206|5530, MMETSP0321-20121206|15299, MMETSP0321-20121206|24453, MMETSP0321-20121206|14603, MMETSP0321-20121206|7503, MMETSP0321-20121206|19424, MMETSP0321-20121206|1678…
GO:0031323	regulation of cellular metabolic process	P	1	0.0425161	222	391	4692	6939	under	MMETSP0322-20121206|10613, MMETSP0322-20121206|2186, MMETSP0322-20121206|2181, MMETSP0322-20121206|6521, MMETSP0322-20121206|17675, MMETSP0322-20121206|17656, MMETSP0322-20121206|2128, MMETSP0322-20121206|13287, MMETSP0322-20121206|15455, MMETSP0322-20121206|13268, MMETSP0322-20121206|11081, MMETSP0322-20121206|9182, MMETSP0322-20121206|11020, MMETSP0322-20121206|3838, MMETSP0322-20121206|206, MM…	MMETSP0321-20121206|10979, MMETSP0321-20121206|10978, MMETSP0321-20121206|14093, MMETSP0321-20121206|28225, MMETSP0321-20121206|28220, MMETSP0321-20121206|2139, MMETSP0321-20121206|16266, MMETSP0321-20121206|16264, MMETSP0321-20121206|530, MMETSP0321-20121206|10953, MMETSP0321-20121206|511, MMETSP0321-20121206|26016, MMETSP0321-20121206|26015, MMETSP0321-20121206|10932, MMETSP0321-20121206|14050,…
GO:0019318	hexose metabolic process	P	1	0.042519	102	115	4812	7215	over	MMETSP0322-20121206|1685, MMETSP0322-20121206|11037, MMETSP0322-20121206|3831, MMETSP0322-20121206|4270, MMETSP0322-20121206|4255, MMETSP0322-20121206|1522, MMETSP0322-20121206|10497, MMETSP0322-20121206|10494, MMETSP0322-20121206|14835, MMETSP0322-20121206|8502, MMETSP0322-20121206|10397, MMETSP0322-20121206|4000, MMETSP0322-20121206|5782, MMETSP0322-20121206|3566, MMETSP0322-20121206|7900, MMET…	MMETSP0321-20121206|14096, MMETSP0321-20121206|4303, MMETSP0321-20121206|16249, MMETSP0321-20121206|26016, MMETSP0321-20121206|9152, MMETSP0321-20121206|9134, MMETSP0321-20121206|15768, MMETSP0321-20121206|23359, MMETSP0321-20121206|13531, MMETSP0321-20121206|3781, MMETSP0321-20121206|16102, MMETSP0321-20121206|27669, MMETSP0321-20121206|27658, MMETSP0321-20121206|29831, MMETSP0321-20121206|17873…
GO:0071705	nitrogen compound transport	P	1	0.042573	24	59	4890	7271	under	MMETSP0322-20121206|14971, MMETSP0322-20121206|13197, MMETSP0322-20121206|2017, MMETSP0322-20121206|180, MMETSP0322-20121206|147, MMETSP0322-20121206|8594, MMETSP0322-20121206|1432, MMETSP0322-20121206|3566, MMETSP0322-20121206|12387, MMETSP0322-20121206|2971, MMETSP0322-20121206|8243, MMETSP0322-20121206|6065, MMETSP0322-20121206|7786, MMETSP0322-20121206|16671, MMETSP0322-20121206|12178, MMETSP…	MMETSP0321-20121206|22919, MMETSP0321-20121206|22906, MMETSP0321-20121206|16249, MMETSP0321-20121206|3742, MMETSP0321-20121206|17841, MMETSP0321-20121206|11297, MMETSP0321-20121206|25427, MMETSP0321-20121206|13462, MMETSP0321-20121206|21033, MMETSP0321-20121206|27551, MMETSP0321-20121206|23199, MMETSP0321-20121206|1438, MMETSP0321-20121206|23135, MMETSP0321-20121206|8419, MMETSP0321-20121206|2265…
GO:0031365	N-terminal protein amino acid modification	P	1	0.0450414	9	4	4905	7326	over	MMETSP0322-20121206|10523, MMETSP0322-20121206|10385, MMETSP0322-20121206|3541, MMETSP0322-20121206|2839, MMETSP0322-20121206|7606, MMETSP0322-20121206|10, MMETSP0322-20121206|13703, MMETSP0322-20121206|15662, MMETSP0322-20121206|7180	MMETSP0321-20121206|20573, MMETSP0321-20121206|9976, MMETSP0321-20121206|1173, MMETSP0321-20121206|27165
GO:0000166	nucleotide binding	F	1	0.0454883	860	1388	4054	5942	under	MMETSP0322-20121206|12829, MMETSP0322-20121206|6588, MMETSP0322-20121206|12801, MMETSP0322-20121206|4395, MMETSP0322-20121206|8749, MMETSP0322-20121206|8748, MMETSP0322-20121206|10613, MMETSP0322-20121206|6552, MMETSP0322-20121206|4378, MMETSP0322-20121206|2180, MMETSP0322-20121206|8711, MMETSP0322-20121206|6533, MMETSP0322-20121206|17691, MMETSP0322-20121206|4339, MMETSP0322-20121206|2159, MMETS…	MMETSP0321-20121206|2145, MMETSP0321-20121206|16278, MMETSP0321-20121206|10978, MMETSP0321-20121206|2142, MMETSP0321-20121206|14097, MMETSP0321-20121206|20742, MMETSP0321-20121206|16266, MMETSP0321-20121206|2131, MMETSP0321-20121206|28219, MMETSP0321-20121206|4307, MMETSP0321-20121206|18437, MMETSP0321-20121206|16256, MMETSP0321-20121206|14077, MMETSP0321-20121206|526, MMETSP0321-20121206|14075, …
											, MMETSP0321-20121206|9323, MMETSP0321-20121206|1843, MMETSP0321-20121206|13799, MMETSP0321-20121206|13794, MMETSP0321-20121206|19092, MMETSP0321-20121206|9319, MMETSP0321-20121206|27922, MMETSP0321-20121206|9317, MMETSP0321-20121206|25744, MMETSP0321-20121206|7133, MMETSP0321-20121206|1833, MMETSP0321-20121206|19087, MMETSP0321-20121206|13783, MMETSP0321-20121206|27916, MMETSP0321-20121206|7128,…
GO:0009116	nucleoside metabolic process	P	1	0.0456958	129	239	4785	7091	under	MMETSP0322-20121206|4378, MMETSP0322-20121206|17662, MMETSP0322-20121206|2130, MMETSP0322-20121206|17604, MMETSP0322-20121206|9182, MMETSP0322-20121206|13205, MMETSP0322-20121206|9130, MMETSP0322-20121206|1635, MMETSP0322-20121206|1632, MMETSP0322-20121206|1630, MMETSP0322-20121206|12799, MMETSP0322-20121206|1619, MMETSP0322-20121206|8699, MMETSP0322-20121206|14902, MMETSP0322-20121206|4286, MMET…	MMETSP0321-20121206|20742, MMETSP0321-20121206|10953, MMETSP0321-20121206|10927, MMETSP0321-20121206|14031, MMETSP0321-20121206|14026, MMETSP0321-20121206|3872, MMETSP0321-20121206|1687, MMETSP0321-20121206|14003, MMETSP0321-20121206|27756, MMETSP0321-20121206|17977, MMETSP0321-20121206|15798, MMETSP0321-20121206|9139, MMETSP0321-20121206|9136, MMETSP0321-20121206|27738, MMETSP0321-20121206|3827,…
GO:0050877	neurological system process	P	1	0.0457301	9	29	4905	7301	under	MMETSP0322-20121206|2186, MMETSP0322-20121206|11020, MMETSP0322-20121206|1635, MMETSP0322-20121206|12709, MMETSP0322-20121206|16918, MMETSP0322-20121206|5730, MMETSP0322-20121206|12178, MMETSP0322-20121206|3182, MMETSP0322-20121206|15500	MMETSP0321-20121206|20740, MMETSP0321-20121206|13517, MMETSP0321-20121206|28008, MMETSP0321-20121206|27551, MMETSP0321-20121206|23135, MMETSP0321-20121206|30246, MMETSP0321-20121206|30139, MMETSP0321-20121206|10573, MMETSP0321-20121206|18000, MMETSP0321-20121206|1233, MMETSP0321-20121206|1230, MMETSP0321-20121206|30002, MMETSP0321-20121206|7740, MMETSP0321-20121206|28942, MMETSP0321-20121206|9811…
GO:0031327	negative regulation of cellular biosynthetic process	P	1	0.045844	36	80	4878	7250	under	MMETSP0322-20121206|13287, MMETSP0322-20121206|12799, MMETSP0322-20121206|12739, MMETSP0322-20121206|12729, MMETSP0322-20121206|10542, MMETSP0322-20121206|10523, MMETSP0322-20121206|10522, MMETSP0322-20121206|2010, MMETSP0322-20121206|4185, MMETSP0322-20121206|4135, MMETSP0322-20121206|6244, MMETSP0322-20121206|17257, MMETSP0322-20121206|11909, MMETSP0322-20121206|14545, MMETSP0322-20121206|5507,…	MMETSP0321-20121206|28220, MMETSP0321-20121206|26016, MMETSP0321-20121206|3861, MMETSP0321-20121206|27735, MMETSP0321-20121206|1649, MMETSP0321-20121206|3809, MMETSP0321-20121206|11381, MMETSP0321-20121206|20621, MMETSP0321-20121206|5910, MMETSP0321-20121206|5902, MMETSP0321-20121206|13418, MMETSP0321-20121206|8568, MMETSP0321-20121206|362, MMETSP0321-20121206|28031, MMETSP0321-20121206|28008, MM…
GO:0010558	negative regulation of macromolecule biosynthetic process	P	1	0.045844	36	80	4878	7250	under	MMETSP0322-20121206|13287, MMETSP0322-20121206|12799, MMETSP0322-20121206|12739, MMETSP0322-20121206|12729, MMETSP0322-20121206|10542, MMETSP0322-20121206|10523, MMETSP0322-20121206|10522, MMETSP0322-20121206|2010, MMETSP0322-20121206|4185, MMETSP0322-20121206|4135, MMETSP0322-20121206|6244, MMETSP0322-20121206|17257, MMETSP0322-20121206|11909, MMETSP0322-20121206|14545, MMETSP0322-20121206|5507,…	MMETSP0321-20121206|28220, MMETSP0321-20121206|26016, MMETSP0321-20121206|3861, MMETSP0321-20121206|27735, MMETSP0321-20121206|1649, MMETSP0321-20121206|3809, MMETSP0321-20121206|11381, MMETSP0321-20121206|20621, MMETSP0321-20121206|5910, MMETSP0321-20121206|5902, MMETSP0321-20121206|13418, MMETSP0321-20121206|8568, MMETSP0321-20121206|362, MMETSP0321-20121206|28031, MMETSP0321-20121206|28008, MM…
GO:0009890	negative regulation of biosynthetic process	P	1	0.045844	36	80	4878	7250	under	MMETSP0322-20121206|13287, MMETSP0322-20121206|12799, MMETSP0322-20121206|12739, MMETSP0322-20121206|12729, MMETSP0322-20121206|10542, MMETSP0322-20121206|10523, MMETSP0322-20121206|10522, MMETSP0322-20121206|2010, MMETSP0322-20121206|4185, MMETSP0322-20121206|4135, MMETSP0322-20121206|6244, MMETSP0322-20121206|17257, MMETSP0322-20121206|11909, MMETSP0322-20121206|14545, MMETSP0322-20121206|5507,…	MMETSP0321-20121206|28220, MMETSP0321-20121206|26016, MMETSP0321-20121206|3861, MMETSP0321-20121206|27735, MMETSP0321-20121206|1649, MMETSP0321-20121206|3809, MMETSP0321-20121206|11381, MMETSP0321-20121206|20621, MMETSP0321-20121206|5910, MMETSP0321-20121206|5902, MMETSP0321-20121206|13418, MMETSP0321-20121206|8568, MMETSP0321-20121206|362, MMETSP0321-20121206|28031, MMETSP0321-20121206|28008, MM…
GO:2000113	negative regulation of cellular macromolecule biosynthetic process	P	1	0.045844	36	80	4878	7250	under	MMETSP0322-20121206|13287, MMETSP0322-20121206|12799, MMETSP0322-20121206|12739, MMETSP0322-20121206|12729, MMETSP0322-20121206|10542, MMETSP0322-20121206|10523, MMETSP0322-20121206|10522, MMETSP0322-20121206|2010, MMETSP0322-20121206|4185, MMETSP0322-20121206|4135, MMETSP0322-20121206|6244, MMETSP0322-20121206|17257, MMETSP0322-20121206|11909, MMETSP0322-20121206|14545, MMETSP0322-20121206|5507,…	MMETSP0321-20121206|28220, MMETSP0321-20121206|26016, MMETSP0321-20121206|3861, MMETSP0321-20121206|27735, MMETSP0321-20121206|1649, MMETSP0321-20121206|3809, MMETSP0321-20121206|11381, MMETSP0321-20121206|20621, MMETSP0321-20121206|5910, MMETSP0321-20121206|5902, MMETSP0321-20121206|13418, MMETSP0321-20121206|8568, MMETSP0321-20121206|362, MMETSP0321-20121206|28031, MMETSP0321-20121206|28008, MM…
GO:0006576	cellular biogenic amine metabolic process	P	1	0.0464147	25	20	4889	7310	over	MMETSP0322-20121206|11091, MMETSP0322-20121206|1635, MMETSP0322-20121206|10574, MMETSP0322-20121206|194, MMETSP0322-20121206|1590, MMETSP0322-20121206|6340, MMETSP0322-20121206|16996, MMETSP0322-20121206|14751, MMETSP0322-20121206|16918, MMETSP0322-20121206|5618, MMETSP0322-20121206|1230, MMETSP0322-20121206|10117, MMETSP0322-20121206|8200, MMETSP0322-20121206|2869, MMETSP0322-20121206|8053, MMET…	MMETSP0321-20121206|4230, MMETSP0321-20121206|29860, MMETSP0321-20121206|15676, MMETSP0321-20121206|8347, MMETSP0321-20121206|26880, MMETSP0321-20121206|2976, MMETSP0321-20121206|9949, MMETSP0321-20121206|26730, MMETSP0321-20121206|9829, MMETSP0321-20121206|9808, MMETSP0321-20121206|28710, MMETSP0321-20121206|9670, MMETSP0321-20121206|9659, MMETSP0321-20121206|10136, MMETSP0321-20121206|3013, MME…
GO:0042981	regulation of apoptotic process	P	1	0.0465485	22	54	4892	7276	under	MMETSP0322-20121206|15364, MMETSP0322-20121206|2010, MMETSP0322-20121206|8519, MMETSP0322-20121206|5822, MMETSP0322-20121206|16954, MMETSP0322-20121206|3541, MMETSP0322-20121206|11909, MMETSP0322-20121206|10101, MMETSP0322-20121206|12235, MMETSP0322-20121206|8150, MMETSP0322-20121206|1057, MMETSP0322-20121206|12178, MMETSP0322-20121206|9786, MMETSP0322-20121206|11564, MMETSP0322-20121206|2596, MM…	MMETSP0321-20121206|2145, MMETSP0321-20121206|20740, MMETSP0321-20121206|16266, MMETSP0321-20121206|10953, MMETSP0321-20121206|27735, MMETSP0321-20121206|3809, MMETSP0321-20121206|8685, MMETSP0321-20121206|13517, MMETSP0321-20121206|18370, MMETSP0321-20121206|2037, MMETSP0321-20121206|18305, MMETSP0321-20121206|17880, MMETSP0321-20121206|5910, MMETSP0321-20121206|5902, MMETSP0321-20121206|13418, …
GO:0001947	heart looping	P	1	0.0466894	0	7	4914	7323	under		MMETSP0321-20121206|29790, MMETSP0321-20121206|25373, MMETSP0321-20121206|2745, MMETSP0321-20121206|3144, MMETSP0321-20121206|27004, MMETSP0321-20121206|28444, MMETSP0321-20121206|26112
GO:0046930	pore complex	C	1	0.0466894	0	7	4914	7323	under		MMETSP0321-20121206|25213, MMETSP0321-20121206|16991, MMETSP0321-20121206|3288, MMETSP0321-20121206|29174, MMETSP0321-20121206|28504, MMETSP0321-20121206|11467, MMETSP0321-20121206|4368
GO:0070979	protein K11-linked ubiquitination	P	1	0.0466894	0	7	4914	7323	under		MMETSP0321-20121206|17976, MMETSP0321-20121206|25542, MMETSP0321-20121206|17799, MMETSP0321-20121206|8425, MMETSP0321-20121206|19480, MMETSP0321-20121206|14297, MMETSP0321-20121206|6677
GO:0015707	nitrite transport	P	1	0.0466894	0	7	4914	7323	under		MMETSP0321-20121206|17841, MMETSP0321-20121206|11297, MMETSP0321-20121206|21033, MMETSP0321-20121206|3549, MMETSP0321-20121206|5364, MMETSP0321-20121206|14239, MMETSP0321-20121206|23582
GO:0035282	segmentation	P	1	0.0466894	0	7	4914	7323	under		MMETSP0321-20121206|28008, MMETSP0321-20121206|29790, MMETSP0321-20121206|25373, MMETSP0321-20121206|3144, MMETSP0321-20121206|27004, MMETSP0321-20121206|26584, MMETSP0321-20121206|28444
GO:0048839	inner ear development	P	1	0.0466894	0	7	4914	7323	under		MMETSP0321-20121206|17823, MMETSP0321-20121206|27551, MMETSP0321-20121206|23135, MMETSP0321-20121206|30139, MMETSP0321-20121206|30099, MMETSP0321-20121206|22269, MMETSP0321-20121206|4422
GO:0061371	determination of heart left/right asymmetry	P	1	0.0466894	0	7	4914	7323	under		MMETSP0321-20121206|29790, MMETSP0321-20121206|25373, MMETSP0321-20121206|2745, MMETSP0321-20121206|3144, MMETSP0321-20121206|27004, MMETSP0321-20121206|28444, MMETSP0321-20121206|26112
GO:0005643	nuclear pore	C	1	0.0466894	0	7	4914	7323	under		MMETSP0321-20121206|25213, MMETSP0321-20121206|16991, MMETSP0321-20121206|3288, MMETSP0321-20121206|29174, MMETSP0321-20121206|28504, MMETSP0321-20121206|11467, MMETSP0321-20121206|4368
GO:0008013	beta-catenin binding	F	1	0.0466894	0	7	4914	7323	under		MMETSP0321-20121206|5902, MMETSP0321-20121206|23135, MMETSP0321-20121206|30139, MMETSP0321-20121206|27165, MMETSP0321-20121206|22269, MMETSP0321-20121206|19312, MMETSP0321-20121206|4422
GO:0015113	nitrite transmembrane transporter activity	F	1	0.0466894	0	7	4914	7323	under		MMETSP0321-20121206|17841, MMETSP0321-20121206|11297, MMETSP0321-20121206|21033, MMETSP0321-20121206|3549, MMETSP0321-20121206|5364, MMETSP0321-20121206|14239, MMETSP0321-20121206|23582
GO:0015112	nitrate transmembrane transporter activity	F	1	0.0466894	0	7	4914	7323	under		MMETSP0321-20121206|17841, MMETSP0321-20121206|11297, MMETSP0321-20121206|21033, MMETSP0321-20121206|3549, MMETSP0321-20121206|5364, MMETSP0321-20121206|14239, MMETSP0321-20121206|23582
GO:0016872	intramolecular lyase activity	F	1	0.0466894	0	7	4914	7323	under		MMETSP0321-20121206|6431, MMETSP0321-20121206|10735, MMETSP0321-20121206|26907, MMETSP0321-20121206|12628, MMETSP0321-20121206|26595, MMETSP0321-20121206|856, MMETSP0321-20121206|19087
GO:0043583	ear development	P	1	0.0466894	0	7	4914	7323	under		MMETSP0321-20121206|17823, MMETSP0321-20121206|27551, MMETSP0321-20121206|23135, MMETSP0321-20121206|30139, MMETSP0321-20121206|30099, MMETSP0321-20121206|22269, MMETSP0321-20121206|4422
GO:0046467	membrane lipid biosynthetic process	P	1	0.0467409	13	8	4901	7322	over	MMETSP0322-20121206|1665, MMETSP0322-20121206|10574, MMETSP0322-20121206|10523, MMETSP0322-20121206|16996, MMETSP0322-20121206|16973, MMETSP0322-20121206|16832, MMETSP0322-20121206|12476, MMETSP0322-20121206|977, MMETSP0322-20121206|16501, MMETSP0322-20121206|7598, MMETSP0322-20121206|3100, MMETSP0322-20121206|14039, MMETSP0322-20121206|15669	MMETSP0321-20121206|25247, MMETSP0321-20121206|5553, MMETSP0321-20121206|9863, MMETSP0321-20121206|21665, MMETSP0321-20121206|24182, MMETSP0321-20121206|9488, MMETSP0321-20121206|1981, MMETSP0321-20121206|6516
GO:0019538	protein metabolic process	P	1	0.0469461	801	1097	4113	6233	over	MMETSP0322-20121206|10637, MMETSP0322-20121206|10633, MMETSP0322-20121206|12801, MMETSP0322-20121206|4395, MMETSP0322-20121206|10624, MMETSP0322-20121206|10616, MMETSP0322-20121206|10613, MMETSP0322-20121206|6552, MMETSP0322-20121206|8727, MMETSP0322-20121206|4365, MMETSP0322-20121206|2186, MMETSP0322-20121206|2180, MMETSP0322-20121206|8713, MMETSP0322-20121206|8711, MMETSP0322-20121206|6536, MME…	MMETSP0321-20121206|2145, MMETSP0321-20121206|10978, MMETSP0321-20121206|16276, MMETSP0321-20121206|10973, MMETSP0321-20121206|14091, MMETSP0321-20121206|28220, MMETSP0321-20121206|20742, MMETSP0321-20121206|2139, MMETSP0321-20121206|16266, MMETSP0321-20121206|14085, MMETSP0321-20121206|28219, MMETSP0321-20121206|22917, MMETSP0321-20121206|16256, MMETSP0321-20121206|10953, MMETSP0321-20121206|526…
GO:0006596	polyamine biosynthetic process	P	1	0.0475499	11	6	4903	7324	over	MMETSP0322-20121206|6340, MMETSP0322-20121206|14751, MMETSP0322-20121206|5618, MMETSP0322-20121206|2869, MMETSP0322-20121206|8053, MMETSP0322-20121206|4872, MMETSP0322-20121206|9434, MMETSP0322-20121206|1942, MMETSP0322-20121206|5002, MMETSP0322-20121206|13476, MMETSP0322-20121206|11226	MMETSP0321-20121206|4230, MMETSP0321-20121206|8347, MMETSP0321-20121206|2976, MMETSP0321-20121206|9670, MMETSP0321-20121206|9659, MMETSP0321-20121206|14333
GO:0006595	polyamine metabolic process	P	1	0.0475499	11	6	4903	7324	over	MMETSP0322-20121206|6340, MMETSP0322-20121206|14751, MMETSP0322-20121206|5618, MMETSP0322-20121206|2869, MMETSP0322-20121206|8053, MMETSP0322-20121206|4872, MMETSP0322-20121206|9434, MMETSP0322-20121206|1942, MMETSP0322-20121206|5002, MMETSP0322-20121206|13476, MMETSP0322-20121206|11226	MMETSP0321-20121206|4230, MMETSP0321-20121206|8347, MMETSP0321-20121206|2976, MMETSP0321-20121206|9670, MMETSP0321-20121206|9659, MMETSP0321-20121206|14333
GO:0000723	telomere maintenance	P	1	0.0475499	11	6	4903	7324	over	MMETSP0322-20121206|4135, MMETSP0322-20121206|15209, MMETSP0322-20121206|5697, MMETSP0322-20121206|11916, MMETSP0322-20121206|14449, MMETSP0322-20121206|3056, MMETSP0322-20121206|10833, MMETSP0322-20121206|6746, MMETSP0322-20121206|4522, MMETSP0322-20121206|1893, MMETSP0322-20121206|3905	MMETSP0321-20121206|26015, MMETSP0321-20121206|20621, MMETSP0321-20121206|2824, MMETSP0321-20121206|12530, MMETSP0321-20121206|21751, MMETSP0321-20121206|10054
GO:0009615	response to virus	P	1	0.0475499	11	6	4903	7324	over	MMETSP0322-20121206|10542, MMETSP0322-20121206|10523, MMETSP0322-20121206|6411, MMETSP0322-20121206|13065, MMETSP0322-20121206|3503, MMETSP0322-20121206|14545, MMETSP0322-20121206|11834, MMETSP0322-20121206|2700, MMETSP0322-20121206|15972, MMETSP0322-20121206|4777, MMETSP0322-20121206|16275	MMETSP0321-20121206|14077, MMETSP0321-20121206|362, MMETSP0321-20121206|25102, MMETSP0321-20121206|72, MMETSP0321-20121206|4678, MMETSP0321-20121206|6768
GO:0048736	appendage development	P	1	0.0477802	4	18	4910	7312	under	MMETSP0322-20121206|2010, MMETSP0322-20121206|11564, MMETSP0322-20121206|605, MMETSP0322-20121206|511	MMETSP0321-20121206|530, MMETSP0321-20121206|3809, MMETSP0321-20121206|8568, MMETSP0321-20121206|28008, MMETSP0321-20121206|27551, MMETSP0321-20121206|23135, MMETSP0321-20121206|30237, MMETSP0321-20121206|30139, MMETSP0321-20121206|27165, MMETSP0321-20121206|22269, MMETSP0321-20121206|26584, MMETSP0321-20121206|7324, MMETSP0321-20121206|5088, MMETSP0321-20121206|19115, MMETSP0321-20121206|26256, …
GO:0021761	limbic system development	P	1	0.0477802	4	18	4910	7312	under	MMETSP0322-20121206|1635, MMETSP0322-20121206|2010, MMETSP0322-20121206|16918, MMETSP0322-20121206|11564	MMETSP0321-20121206|27735, MMETSP0321-20121206|3809, MMETSP0321-20121206|5902, MMETSP0321-20121206|17857, MMETSP0321-20121206|8568, MMETSP0321-20121206|11004, MMETSP0321-20121206|8211, MMETSP0321-20121206|9877, MMETSP0321-20121206|9769, MMETSP0321-20121206|22172, MMETSP0321-20121206|29106, MMETSP0321-20121206|19312, MMETSP0321-20121206|5131, MMETSP0321-20121206|4612, MMETSP0321-20121206|12114, MM…
GO:0042578	phosphoric ester hydrolase activity	F	1	0.0482177	75	81	4839	7249	over	MMETSP0322-20121206|8731, MMETSP0322-20121206|17677, MMETSP0322-20121206|17653, MMETSP0322-20121206|3831, MMETSP0322-20121206|4297, MMETSP0322-20121206|6437, MMETSP0322-20121206|13195, MMETSP0322-20121206|5928, MMETSP0322-20121206|1541, MMETSP0322-20121206|9016, MMETSP0322-20121206|8582, MMETSP0322-20121206|10451, MMETSP0322-20121206|15285, MMETSP0322-20121206|13071, MMETSP0322-20121206|17407, MM…	MMETSP0321-20121206|28221, MMETSP0321-20121206|10957, MMETSP0321-20121206|20721, MMETSP0321-20121206|23373, MMETSP0321-20121206|1640, MMETSP0321-20121206|6497, MMETSP0321-20121206|6458, MMETSP0321-20121206|2089, MMETSP0321-20121206|475, MMETSP0321-20121206|4237, MMETSP0321-20121206|2042, MMETSP0321-20121206|2033, MMETSP0321-20121206|2014, MMETSP0321-20121206|5952, MMETSP0321-20121206|29846, MMETS…
GO:0006006	glucose metabolic process	P	1	0.0487563	93	105	4821	7225	over	MMETSP0322-20121206|1685, MMETSP0322-20121206|11037, MMETSP0322-20121206|3831, MMETSP0322-20121206|4255, MMETSP0322-20121206|1522, MMETSP0322-20121206|10497, MMETSP0322-20121206|10494, MMETSP0322-20121206|14835, MMETSP0322-20121206|8502, MMETSP0322-20121206|10397, MMETSP0322-20121206|4000, MMETSP0322-20121206|5782, MMETSP0322-20121206|3566, MMETSP0322-20121206|7900, MMETSP0322-20121206|16889, MME…	MMETSP0321-20121206|14096, MMETSP0321-20121206|4303, MMETSP0321-20121206|16249, MMETSP0321-20121206|26016, MMETSP0321-20121206|9152, MMETSP0321-20121206|15768, MMETSP0321-20121206|23359, MMETSP0321-20121206|13531, MMETSP0321-20121206|3781, MMETSP0321-20121206|16102, MMETSP0321-20121206|27669, MMETSP0321-20121206|27658, MMETSP0321-20121206|29831, MMETSP0321-20121206|17873, MMETSP0321-20121206|5902…
GO:0016616	oxidoreductase activity, acting on the CH-OH group of donors, NAD or NADP as acceptor	F	1	0.0490542	59	61	4855	7269	over	MMETSP0322-20121206|11083, MMETSP0322-20121206|1685, MMETSP0322-20121206|14970, MMETSP0322-20121206|1602, MMETSP0322-20121206|6472, MMETSP0322-20121206|10525, MMETSP0322-20121206|17580, MMETSP0322-20121206|17524, MMETSP0322-20121206|14899, MMETSP0322-20121206|104, MMETSP0322-20121206|12613, MMETSP0322-20121206|13079, MMETSP0322-20121206|17425, MMETSP0322-20121206|16906, MMETSP0322-20121206|6283, …	MMETSP0321-20121206|18437, MMETSP0321-20121206|29925, MMETSP0321-20121206|15768, MMETSP0321-20121206|4264, MMETSP0321-20121206|18312, MMETSP0321-20121206|404, MMETSP0321-20121206|27652, MMETSP0321-20121206|11203, MMETSP0321-20121206|16046, MMETSP0321-20121206|5857, MMETSP0321-20121206|8499, MMETSP0321-20121206|4004, MMETSP0321-20121206|215, MMETSP0321-20121206|29678, MMETSP0321-20121206|19891, MM…
GO:0016604	nuclear body	C	1	0.0495269	16	11	4898	7319	over	MMETSP0322-20121206|4306, MMETSP0322-20121206|10523, MMETSP0322-20121206|17510, MMETSP0322-20121206|8329, MMETSP0322-20121206|15031, MMETSP0322-20121206|12387, MMETSP0322-20121206|14449, MMETSP0322-20121206|2802, MMETSP0322-20121206|5303, MMETSP0322-20121206|11517, MMETSP0322-20121206|5265, MMETSP0322-20121206|13681, MMETSP0322-20121206|9537, MMETSP0322-20121206|16281, MMETSP0322-20121206|422, MM…	MMETSP0321-20121206|14077, MMETSP0321-20121206|8686, MMETSP0321-20121206|28060, MMETSP0321-20121206|7683, MMETSP0321-20121206|3294, MMETSP0321-20121206|27165, MMETSP0321-20121206|16804, MMETSP0321-20121206|26584, MMETSP0321-20121206|17019, MMETSP0321-20121206|4684, MMETSP0321-20121206|22956
