# Supplementary material for: Diatom flagellar genes and their expression during sexual reproduction in Leptocylindrus danicus
Source: BMC Genomics. 2017 Oct 23;18:813. doi: 10.1186/s12864-017-4210-8 (PMC5654045; doi:10.1186/s12864-017-4210-8)
Supplement: Supplementary file 8 — Comparative presence or absence of all flagellar genes in diatom species showing at least one IFT-A or IFT-B subcomplex transcripts. For an exhaustive list, see Table S7. (XLSX 14 kb) [file 12864_2017_4210_MOESM8_ESM.xlsx]

## Sheet: Sheet3
	Table S6: IFT-A and IFT-B, and other genes related to flagella and/or other less specific functions, in diatoms, based on the Moore foundation database. The presence of flagellum-related genes in Pseudo-nitzschia fraudulenta was probably due to a contamination (see text) and is not reported either. See Table S5 for the complete distribution of flagellar-related genes.
		Centrics																										Pennates
		L. danicus	L. hargravesii	Proboscia alata	Rhizosolenia setigera	Thalassiosira weissflogii	Aulacoseira subarctica	Odontella aurita	Stephanopyxis turris	Ditylum brightwellii	L. aporus	Skeletonema marinoii	Skeletonema menzelii	Coscinodiscus wailesii	Thalassiosira rotula	Extubocellulus spinifer	Minutocellus polymorphus	Proboscia inermis	Corethron hystrix	Corethron pennatum	Cyclotella meneghiniana	Attheya septentrionalis	Chaetoceros curvisetus	Chaetoceros spp.	T. pseudonana**	Dactyliosolen fragilissimus		P. tricornutum	Amphiprora sp.	Helicotheca tamensis	Amphora coffeaeformis	Fragilariopsis kerguelensis	Pseudo-nitzschia delicatissima	Nitzschia punctata	Asterionellopsis glacialis	Thalassionema nitzschioides	Thalassiothrix antarctica
	adp-ribosylation factor-like protein 3-like	+		+						+					+		+	+	+	+			+												+		+
	b9 domain-containing protein 1	+	+	+		+	+	+		+	+	+	+	+	+	+	+		+	+	+	+			+				+		+	+	+	+	+	+	+
	b9 domain-containing protein 2	+	+	+					+	+			+		+			+		+					+	+
	cytoplasmic dynein 2 heavy chain 1	+	+																						+
	dynein heavy chain axonemal	+		+						+
	dynein light chain cytoplasmic	+	+	+	+					+	+	+		+		+		+				+	+	+	+	+		+	+						+	+	+
	eukaryotic peptide chain release factor subunit 1	+	+	+	+			+	+	+	+	+	+		+	+	+	+		+		+			+	+		+		+	+	+	+		+	+	+
	flagellar associated protein	+		+		+	+	+	+	+		+	+	+	+	+	+				+			+
	g-protein alpha subunit 1	+	+	+	+	+	+	+	+	+	+	+	+	+	+	+	+	+	+	+	+	+	+	+	+	+			+	+	+	+	+	+	+	+	+
IFT-A	intraflagellar transport protein 122	+	+	+	+	+	+	+	+	+
	intraflagellar transport protein 122 homolog	+	+	+	+	+	+	+	+	+
	intraflagellar transport protein 140 homolog	+	+	+	+	+
IFT-B	intraflagellar transport protein 172 homolog	+	+	+	+	+		+	+	+				+		+								+
	intraflagellar transport protein 52 homolog	+	+	+	+	+	+	+	+	+	+	+	+	+	+	+	+		+	+	+	+	+	+	+	+			+*	+*	+*	+*	+*	+*	+*	+*	+*
	intraflagellar transport protein 80 homolog	+	+	+		+	+	+	+	+	+			+		+		+					+	+		+
	intraflagellar transport protein 88 homolog	+	+	+	+	+	+	+	+	+		+		+	+	+	+	+		+	+		+		+
	tetratricopeptide repeat protein 26 isoform 5	+	+	+		+	+	+	+	+	+			+	+			+			+		+
	tetratricopeptide repeat protein 30a-like	+		+		+	+	+	+	+		+	+	+	+	+	+				+			+	+
	leucine rich repeat family protein	+	+	+				+	+	+	+	+				+	+	+	+	+		+			+	+										+	+
	lissencephaly-1 homolog	+	+	+	+			+	+	+	+	+	+			+	+	+	+	+		+			+	+		+		+	+	+	+	+	+
	tubulin-tyrosine ligase family	+				+				+		+		+	+	+	+						+			+
	tubulin-tyrosine ligase family protein	+	+			+				+				+	+	+	+						+			+
		+* False positives. A reciprocal blastp indicated that these hits only retain an N-terminal domain containing ankyrin repeats and do not appear to be real IFT52 homologs
		**Based on genomic data [16]
