# Supplementary material for: Diatom flagellar genes and their expression during sexual reproduction in Leptocylindrus danicus
Source: BMC Genomics. 2017 Oct 23;18:813. doi: 10.1186/s12864-017-4210-8 (PMC5654045; doi:10.1186/s12864-017-4210-8)
Supplement: Supplementary file 9 — Presence of flagellar genes found in the transcriptome of L. danicus blast searched in other diatom species sequenced in the MMTESP project. The taxonomy is reported as in the original database, despite some obvious mistakes (e.g. one strain of Minutocellus, Chaetoceros brevis and C. dichaeta under Bacillariophyceae). (XLSX 216 kb) [file 12864_2017_4210_MOESM9_ESM.xlsx]

## Sheet: Diatoms_list
Sample_name	Phylum	Class	Family	Genus	Species	Strain
MMETSP0009_2	Bacillariophyta	Bacillariophyceae	Striatellaceae	Grammatophora	oceanica	CCMP 410
MMETSP0010_2	Bacillariophyta	Coscinodiscophyceae	Corethraceae	Corethron	hystrix	308
MMETSP0013_2	Bacillariophyta	Coscinodiscophyceae	Skeletonemaceae	Skeletonema	costatum	1716
MMETSP0014_2	Bacillariophyta	Bacillariophyceae	Bacillariaceae	Nitzschia	sp.	RCC80
MMETSP0015_2	Bacillariophyta	Coscinodiscophyceae	Triceratiaceae	Odontella	aurita	isolate 1302-5
MMETSP0017_2	Bacillariophyta	Bacillariophyceae	Bacillariaceae	Cylindrotheca	closterium	KMMCC:B-181
MMETSP0088	Bacillariophyta	Coscinodiscophyceae	Chaetocerotaceae	Chaetoceros	affinis	CCMP159
MMETSP0090	Bacillariophyta	Coscinodiscophyceae	Chaetocerotaceae	Chaetoceros	affinis	CCMP159
MMETSP0091	Bacillariophyta	Coscinodiscophyceae	Chaetocerotaceae	Chaetoceros	affinis	CCMP159
MMETSP0092	Bacillariophyta	Coscinodiscophyceae	Chaetocerotaceae	Chaetoceros	affinis	CCMP159
MMETSP0139_2	Bacillariophyta	Bacillariophyceae	Bacillariaceae	Pseudo-nitzschia	australis	10249 10 AB
MMETSP0140_2	Bacillariophyta	Bacillariophyceae	Bacillariaceae	Pseudo-nitzschia	australis	10249 10 AB
MMETSP0141_2	Bacillariophyta	Bacillariophyceae	Bacillariaceae	Pseudo-nitzschia	australis	10249 10 AB
MMETSP0142_2	Bacillariophyta	Bacillariophyceae	Bacillariaceae	Pseudo-nitzschia	australis	10249 10 AB
MMETSP0149	Bacillariophyta	Coscinodiscophyceae	Chaetocerotaceae	Chaetoceros	debilis	MM31A-1
MMETSP0150	Bacillariophyta	Coscinodiscophyceae	Chaetocerotaceae	Chaetoceros	debilis	MM31A-1
MMETSP0152	Bacillariophyta	Fragilariophyceae	Thalassionemataceae	Thalassiothrix	antarctica	L6-D1
MMETSP0154	Bacillariophyta	Fragilariophyceae	Thalassionemataceae	Thalassiothrix	antarctica	L6-D1
MMETSP0156	Bacillariophyta	Fragilariophyceae	Thalassionemataceae	Thalassionema	nitzschioides	L26-B
MMETSP0158	Bacillariophyta	Fragilariophyceae	Thalassionemataceae	Thalassionema	nitzschioides	L26-B
MMETSP0160_2	Bacillariophyta	Coscinodiscophyceae	Triceratiaceae	Odontella	Sinensis	Grunow 1884
MMETSP0169	Bacillariophyta	Coscinodiscophyceae	Corethraceae	Corethron	pennatum	L29A3
MMETSP0171	Bacillariophyta	Coscinodiscophyceae	Corethraceae	Corethron	pennatum	L29A3
MMETSP0174	Bacillariophyta	Coscinodiscophyceae	Rhizosoleniaceae	Proboscia	alata	PI-D3
MMETSP0176	Bacillariophyta	Coscinodiscophyceae	Rhizosoleniaceae	Proboscia	alata	PI-D3
MMETSP0200_2	Bacillariophyta	Coscinodiscophyceae	Chaetocerotaceae	Chaetoceros	sp.	GSL56
MMETSP0316	Bacillariophyta	Bacillariophyceae	Catenulaceae	Amphora	coffeaeformis	CCMP127
MMETSP0317	Bacillariophyta	Bacillariophyceae	Catenulaceae	Amphora	coffeaeformis	CCMP127
MMETSP0318_2	Bacillariophyta	Bacillariophyceae	Catenulaceae	Amphora	coffeaeformis	CCMP127
MMETSP0319	Bacillariophyta	Coscinodiscophyceae	Skeletonemaceae	Skeletonema	marinoi	SM1012Hels-07
MMETSP0320	Bacillariophyta	Coscinodiscophyceae	Skeletonemaceae	Skeletonema	marinoi	SM1012Den-03
MMETSP0321	Bacillariophyta	Coscinodiscophyceae	Leptocylindraceae	Leptocylindrus	danicus var. danicus	B650
MMETSP0322	Bacillariophyta	Coscinodiscophyceae	Leptocylindraceae	Leptocylindrus	danicus var. apora	B651
MMETSP0327	Bacillariophyta	Bacillariophyceae	Bacillariaceae	Pseudo-nitzschia	delicatissima	B596
MMETSP0329	Bacillariophyta	Bacillariophyceae	Bacillariaceae	Pseudo-nitzschia	arenysensis	B593
MMETSP0397	Bacillariophyta	Bacillariophyceae	Cyclophoraceae	Cyclophora	tenuis	ECT3854
MMETSP0403	Bacillariophyta	Coscinodiscophyceae	Skeletonemaceae	Thalassiosira	rotula	CCMP3096
MMETSP0404_2	Bacillariophyta	Coscinodiscophyceae	Skeletonemaceae	Thalassiosira	rotula	CCMP3096
MMETSP0418	Bacillariophyta	Fragilariophyceae	Cyclophoraceae	Astrosyne	radiata	13vi08-1A
MMETSP0492	Bacillariophyta	Coscinodiscophyceae	Skeletonemaceae	Thalassiosira	gravida	GMp14c1
MMETSP0493	Bacillariophyta	Coscinodiscophyceae	Skeletonemaceae	Thalassiosira	gravida	GMp14c1
MMETSP0494	Bacillariophyta	Coscinodiscophyceae	Skeletonemaceae	Thalassiosira	gravida	GMp14c1
MMETSP0562	Bacillariophyta	Coscinodiscophyceae	Skeletonemaceae	Skeletonema	dohrnii	SkelB
MMETSP0563	Bacillariophyta	Coscinodiscophyceae	Skeletonemaceae	Skeletonema	dohrnii	SkelB
MMETSP0578	Bacillariophyta	Coscinodiscophyceae	Skeletonemaceae	Skeletonema	grethea	CCMP 1804
MMETSP0580	Bacillariophyta	Coscinodiscophyceae	Rhizosoleniaceae	Dactyliosolen	fragilissimus	Dactyliosolen fragilissimus
MMETSP0593	Bacillariophyta	Coscinodiscophyceae	Skeletonemaceae	Skeletonema	japonicum	CCMP2506
MMETSP0603	Bacillariophyta	Coscinodiscophyceae	Skeletonemaceae	Skeletonema	menzelii	CCMP793
MMETSP0604	Bacillariophyta	Coscinodiscophyceae	Skeletonemaceae	Skeletonema	menzelii	CCMP793
MMETSP0693	Bacillariophyta	Fragilariophyceae	Thalassionemataceae	Thalassionema	nitzschioides
MMETSP0696	Bacillariophyta	Coscinodiscophyceae	Cymatosiraceae	Extubocellulus	spinifer	CCMP396
MMETSP0697	Bacillariophyta	Coscinodiscophyceae	Cymatosiraceae	Extubocellulus	spinifer	CCMP396
MMETSP0698	Bacillariophyta	Coscinodiscophyceae	Cymatosiraceae	Extubocellulus	spinifer	CCMP396
MMETSP0699	Bacillariophyta	Coscinodiscophyceae	Cymatosiraceae	Extubocellulus	spinifer	CCMP396
MMETSP0705	Bacillariophyta	Fragilariophyceae	Fragilariaceae	Asterionellopsis	glacialis	CCMP134
MMETSP0706	Bacillariophyta	Fragilariophyceae	Fragilariaceae	Asterionellopsis	glacialis	CCMP134
MMETSP0707	Bacillariophyta	Fragilariophyceae	Fragilariaceae	Asterionellopsis	glacialis	CCMP134
MMETSP0708	Bacillariophyta	Fragilariophyceae	Fragilariaceae	Asterionellopsis	glacialis	CCMP134
MMETSP0713	Bacillariophyta	Fragilariophyceae	Fragilariaceae	Asterionellopsis	glacialis	Asterionellopsis glacialis
MMETSP0716	Bacillariophyta	Coscinodiscophyceae	Chaetocerotaceae	Chaetoceros	curvisetus	Chaetoceros curvisetus
MMETSP0717	Bacillariophyta	Coscinodiscophyceae	Chaetocerotaceae	Chaetoceros	curvisetus	Chaetoceros curvisetus
MMETSP0718	Bacillariophyta	Coscinodiscophyceae	Chaetocerotaceae	Chaetoceros	curvisetus	Chaetoceros curvisetus
MMETSP0719	Bacillariophyta	Coscinodiscophyceae	Chaetocerotaceae	Chaetoceros	curvisetus	Chaetoceros curvisetus
MMETSP0724	Bacillariophyta	Bacillariophyceae	Amphipleuraceae	Amphiprora	sp.	CCMP467
MMETSP0725	Bacillariophyta	Bacillariophyceae	Amphipleuraceae	Amphiprora	sp.	CCMP467
MMETSP0726	Bacillariophyta	Bacillariophyceae	Amphipleuraceae	Amphiprora	sp.	CCMP467
MMETSP0727	Bacillariophyta	Bacillariophyceae	Amphipleuraceae	Amphiprora	sp.	CCMP467
MMETSP0733	Bacillariophyta	Bacillariophyceae	Bacillariaceae	Fragilariopsis	kerguelensis	L26-C5
MMETSP0734	Bacillariophyta	Bacillariophyceae	Bacillariaceae	Fragilariopsis	kerguelensis	L26-C5
MMETSP0735	Bacillariophyta	Bacillariophyceae	Bacillariaceae	Fragilariopsis	kerguelensis	L26-C5
MMETSP0736	Bacillariophyta	Bacillariophyceae	Bacillariaceae	Fragilariopsis	kerguelensis	L26-C5
MMETSP0737	Bacillariophyta	Coscinodiscophyceae	Skeletonemaceae	Thalassiosira	miniscula	CCMP1093
MMETSP0738	Bacillariophyta	Coscinodiscophyceae	Skeletonemaceae	Thalassiosira	miniscula	CCMP1093
MMETSP0739	Bacillariophyta	Coscinodiscophyceae	Skeletonemaceae	Thalassiosira	miniscula	CCMP1093
MMETSP0740	Bacillariophyta	Coscinodiscophyceae	Skeletonemaceae	Thalassiosira	miniscula	CCMP1093
MMETSP0744	Bacillariophyta	Bacillariophyceae	Bacillariaceae	Nitzschia	punctata	CCMP561
MMETSP0745	Bacillariophyta	Bacillariophyceae	Bacillariaceae	Nitzschia	punctata	CCMP561
MMETSP0746	Bacillariophyta	Bacillariophyceae	Bacillariaceae	Nitzschia	punctata	CCMP561
MMETSP0747	Bacillariophyta	Bacillariophyceae	Bacillariaceae	Nitzschia	punctata	CCMP561
MMETSP0751	Bacillariophyta	Coscinodiscophyceae	Chaetocerotaceae	Chaetoceros	neogracile	CCMP1317
MMETSP0752	Bacillariophyta	Coscinodiscophyceae	Chaetocerotaceae	Chaetoceros	neogracile	CCMP1317
MMETSP0753	Bacillariophyta	Coscinodiscophyceae	Chaetocerotaceae	Chaetoceros	neogracile	CCMP1317
MMETSP0754	Bacillariophyta	Coscinodiscophyceae	Chaetocerotaceae	Chaetoceros	neogracile	CCMP1317
MMETSP0786	Bacillariophyta	Fragilariophyceae	Thalassionemataceae	Thalassionema	frauenfeldii	CCMP 1798
MMETSP0789	Bacillariophyta	Coscinodiscophyceae	Rhizosoleniaceae	Rhizosolenia	setigera	CCMP 1694
MMETSP0794_2	Bacillariophyta	Coscinodiscophyceae	Stephanopyxidacea	Stephanopyxis	turris	CCMP 815
MMETSP0800	Bacillariophyta	Bacillariophyceae	Striatellaceae	Striatella	unipunctata	CCMP2910
MMETSP0816	Bacillariophyta	Coscinodiscophyceae	Rhizosoleniaceae	Proboscia	inermis	CCAP1064	1
MMETSP0850	Bacillariophyta	Bacillariophyceae	Bacillariaceae	Pseudo-nitzschia	fraudulenta	WWA7
MMETSP0851	Bacillariophyta	Bacillariophyceae	Bacillariaceae	Pseudo-nitzschia	fraudulenta	WWA7
MMETSP0852	Bacillariophyta	Bacillariophyceae	Bacillariaceae	Pseudo-nitzschia	fraudulenta	WWA7
MMETSP0853	Bacillariophyta	Bacillariophyceae	Bacillariaceae	Pseudo-nitzschia	fraudulenta	WWA7
MMETSP0878	Bacillariophyta	Coscinodiscophyceae	Skeletonemaceae	Thalassiosira	weissflogii	CCMP1336
MMETSP0879	Bacillariophyta	Coscinodiscophyceae	Skeletonemaceae	Thalassiosira	weissflogii	CCMP1336
MMETSP0880	Bacillariophyta	Coscinodiscophyceae	Skeletonemaceae	Thalassiosira	weissflogii	CCMP1336
MMETSP0881	Bacillariophyta	Coscinodiscophyceae	Skeletonemaceae	Thalassiosira	weissflogii	CCMP1336
MMETSP0898_2	Bacillariophyta	Coscinodiscophyceae	Skeletonemaceae	Thalassiosira	weissflogii	CCMP1010
MMETSP0899_2	Bacillariophyta	Coscinodiscophyceae	Skeletonemaceae	Thalassiosira	weissflogii	CCMP1010
MMETSP0900_2	Bacillariophyta	Coscinodiscophyceae	Skeletonemaceae	Thalassiosira	weissflogii	CCMP1010
MMETSP0901_2	Bacillariophyta	Coscinodiscophyceae	Skeletonemaceae	Thalassiosira	weissflogii	CCMP1010
MMETSP0902	Bacillariophyta	Coscinodiscophyceae	Skeletonemaceae	Thalassiosira	antarctica	CCMP982
MMETSP0903	Bacillariophyta	Coscinodiscophyceae	Skeletonemaceae	Thalassiosira	antarctica	CCMP982
MMETSP0904	Bacillariophyta	Coscinodiscophyceae	Skeletonemaceae	Thalassiosira	antarctica	CCMP982
MMETSP0905	Bacillariophyta	Coscinodiscophyceae	Skeletonemaceae	Thalassiosira	antarctica	CCMP982
MMETSP0906	Bacillariophyta	Bacillariophyceae	Bacillariaceae	Fragilariopsis	kerguelensis	L2-C3
MMETSP0907	Bacillariophyta	Bacillariophyceae	Bacillariaceae	Fragilariopsis	kerguelensis	L2-C3
MMETSP0908	Bacillariophyta	Bacillariophyceae	Bacillariaceae	Fragilariopsis	kerguelensis	L2-C3
MMETSP0909	Bacillariophyta	Bacillariophyceae	Bacillariaceae	Fragilariopsis	kerguelensis	L2-C3
MMETSP0910	Bacillariophyta	Coscinodiscophyceae	Skeletonemaceae	Thalassiosira	rotula	GSO102
MMETSP0911	Bacillariophyta	Coscinodiscophyceae	Skeletonemaceae	Thalassiosira	rotula	GSO102
MMETSP0912	Bacillariophyta	Coscinodiscophyceae	Skeletonemaceae	Thalassiosira	rotula	GSO102
MMETSP0913	Bacillariophyta	Coscinodiscophyceae	Skeletonemaceae	Thalassiosira	rotula	GSO102
MMETSP0918	Bacillariophyta	Coscinodiscophyceae	Skeletonemaceae	Skeletonema	marinoi	skelA
MMETSP0920	Bacillariophyta	Coscinodiscophyceae	Skeletonemaceae	Skeletonema	marinoi	skelA
MMETSP0970	Bacillariophyta	Coscinodiscophyceae	Skeletonemaceae	Thalassiosira	oceanica	CCMP1005
MMETSP0971	Bacillariophyta	Coscinodiscophyceae	Skeletonemaceae	Thalassiosira	oceanica	CCMP1005
MMETSP0972	Bacillariophyta	Coscinodiscophyceae	Skeletonemaceae	Thalassiosira	oceanica	CCMP1005
MMETSP0973	Bacillariophyta	Coscinodiscophyceae	Skeletonemaceae	Thalassiosira	oceanica	CCMP1005
MMETSP0998	Bacillariophyta	Coscinodiscophyceae	Lithodesmiaceae	Ditylum	brightwellii	GSO105
MMETSP1001	Bacillariophyta	Coscinodiscophyceae	Lithodesmiaceae	Ditylum	brightwellii	GSO105
MMETSP1002	Bacillariophyta	Coscinodiscophyceae	Lithodesmiaceae	Ditylum	brightwellii	GSO103
MMETSP1005	Bacillariophyta	Coscinodiscophyceae	Lithodesmiaceae	Ditylum	brightwellii	GSO103
MMETSP1010	Bacillariophyta	Coscinodiscophyceae	Lithodesmiaceae	Ditylum	brightwellii	GSO104
MMETSP1012	Bacillariophyta	Coscinodiscophyceae	Lithodesmiaceae	Ditylum	brightwellii	GSO104
MMETSP1013	Bacillariophyta	Coscinodiscophyceae	Lithodesmiaceae	Ditylum	brightwellii	GSO104
MMETSP1039	Bacillariophyta	Coscinodiscophyceae	Skeletonemaceae	Skeletonema	marinoi	FE7
MMETSP1040	Bacillariophyta	Coscinodiscophyceae	Skeletonemaceae	Skeletonema	marinoi	FE60
MMETSP1057	Bacillariophyta	Coscinodiscophyceae	Skeletonemaceae	Cyclotella	meneghiniana	CCMP 338
MMETSP1058	Bacillariophyta	Coscinodiscophyceae	Skeletonemaceae	Detonula	confervacea	CCMP 353
MMETSP1059	Bacillariophyta	Coscinodiscophyceae	Skeletonemaceae	Thalassiosira	sp.	FW
MMETSP1060	Bacillariophyta	Bacillariophyceae	Bacillariaceae	Pseudo-nitzschia	pungens	cf. cingulata
MMETSP1061	Bacillariophyta	Bacillariophyceae	Bacillariaceae	Pseudo-nitzschia	pungens	cf. pungens
MMETSP1062	Bacillariophyta	Coscinodiscophyceae	Lithodesmiaceae	Ditylum	brightwellii	Pop1 (SS4)
MMETSP1063	Bacillariophyta	Coscinodiscophyceae	Lithodesmiaceae	Ditylum	brightwellii	Pop2 (SS10)
MMETSP1064	Bacillariophyta	Coscinodiscophyceae	Aulacoseiraceae	Aulacoseira	subarctica	CCAP 1002	5
MMETSP1065	Bacillariophyta	Bacillariophyceae	Amphipleuraceae	Amphiprora	paludosa	CCMP125
MMETSP1066	Bacillariophyta	Coscinodiscophyceae	Conscinodiscaceae	Coscinodiscus	wailesii	CCMP2513
MMETSP1067	Bacillariophyta	Coscinodiscophyceae	Skeletonemaceae	Thalassiosira	punctigera	Tpunct2005C2
MMETSP1070	Bacillariophyta	Coscinodiscophyceae	Cymatosiraceae	Minutocellus	polymorphus	NH13
MMETSP1071	Bacillariophyta	Coscinodiscophyceae	Skeletonemaceae	Thalassiosira	sp.	NH16
MMETSP1171	Bacillariophyta	Mediophyceae	Lithodesmiaceae	Helicotheca	tamensis	CCMP826
MMETSP1175	Bacillariophyta	Bacillariophyceae	Triceratiaceae	Triceratium	dubium	CCMP147
MMETSP1176	Bacillariophyta	Bacillariophyceae	Fragilariophyceae	Fragilariaceae	Synedropsis	recta cf	CCMP1620
MMETSP1322	Bacillariophyta	Coscinodiscophyceae	Cymatosiraceae	Minutocellus	polymorphus	RCC2270
MMETSP1336	Bacillariophyta	Bacillariophyceae	Chaetocerotaceae	Chaetoceros	cf. neogracile	RCC1993
MMETSP1352	Bacillariophyta	Bacillariophyceae	Stauroneidaceae	Stauroneis	constricta	CCMP1120
MMETSP1360	Bacillariophyta	Bacillariophyceae	Licmophoraceae	Licmophora	paradoxa	CCMP2313
MMETSP1361	Bacillariophyta	Fragilariophyceae	Fragilariaceae	Staurosira	complex sp.	CCMP2646
MMETSP1362	Bacillariophyta	Coscinodiscophyceae	Leptocylindraceae	Leptocylindrus	danicus	CCMP1856
MMETSP1394	Bacillariophyta	Fragilariophyceae	Fragilariaceae	Asterionellopsis	glacialis	CCMP1581
MMETSP1405	Bacillariophyta	Coscinodiscophyceae	Skeletonemaceae	Thalassiosira	weissflogii	CCMP1010
MMETSP1406	Bacillariophyta	Coscinodiscophyceae	Skeletonemaceae	Thalassiosira	weissflogii	CCMP1010
MMETSP1407	Bacillariophyta	Coscinodiscophyceae	Skeletonemaceae	Thalassiosira	weissflogii	CCMP1010
MMETSP1408	Bacillariophyta	Coscinodiscophyceae	Skeletonemaceae	Thalassiosira	weissflogii	CCMP1010
MMETSP1409	Bacillariophyta	Coscinodiscophyceae	Skeletonemaceae	Thalassiosira	weissflogii	CCMP1010
MMETSP1410	Bacillariophyta	Coscinodiscophyceae	Skeletonemaceae	Thalassiosira	weissflogii	CCMP1010
MMETSP1411	Bacillariophyta	Coscinodiscophyceae	Skeletonemaceae	Thalassiosira	weissflogii	CCMP1010
MMETSP1412	Bacillariophyta	Coscinodiscophyceae	Skeletonemaceae	Thalassiosira	weissflogii	CCMP1010
MMETSP1413	Bacillariophyta	Coscinodiscophyceae	Skeletonemaceae	Thalassiosira	weissflogii	CCMP1010
MMETSP1414	Bacillariophyta	Coscinodiscophyceae	Skeletonemaceae	Thalassiosira	weissflogii	CCMP1010
MMETSP1415	Bacillariophyta	Coscinodiscophyceae	Skeletonemaceae	Thalassiosira	weissflogii	CCMP1010
MMETSP1416	Bacillariophyta	Coscinodiscophyceae	Skeletonemaceae	Thalassiosira	weissflogii	CCMP1010
MMETSP1417	Bacillariophyta	Coscinodiscophyceae	Skeletonemaceae	Thalassiosira	weissflogii	CCMP1010
MMETSP1418	Bacillariophyta	Coscinodiscophyceae	Skeletonemaceae	Thalassiosira	weissflogii	CCMP1010
MMETSP1419	Bacillariophyta	Coscinodiscophyceae	Skeletonemaceae	Thalassiosira	weissflogii	CCMP1010
MMETSP1420	Bacillariophyta	Coscinodiscophyceae	Skeletonemaceae	Thalassiosira	weissflogii	CCMP1010
MMETSP1421	Bacillariophyta	Coscinodiscophyceae	Skeletonemaceae	Thalassiosira	weissflogii	CCMP1010
MMETSP1422	Bacillariophyta	Coscinodiscophyceae	Skeletonemaceae	Thalassiosira	weissflogii	CCMP1010
MMETSP1423	Bacillariophyta	Bacillariophyceae	Bacillariaceae	Pseudo-nitzschia	heimii	UNC1101
MMETSP1428	Bacillariophyta	Coscinodiscophyceae	Skeletonemaceae	Skeletonema	marinoi	UNC1201
MMETSP1429	Bacillariophyta	Coscinodiscophyceae	Chaetocerotaceae	Chaetoceros	sp.	UNC1202
MMETSP1432	Bacillariophyta	Bacillariophyceae	Bacillariaceae	Pseudo-nitzschia	delicatissima	UNC1205
MMETSP1434	Bacillariophyta	Bacillariophyceae	Thalassiosiraceae	Minutocellus	polymorphus	CCMP3303
MMETSP1435	Bacillariophyta	Bacillariophyceae	Chaetocerotaceae	Chaetoceros	brevis	CCMP164
MMETSP1437	Bacillariophyta	Coscinodiscophyceae	Hemiaulaceae	Eucampia	antarctica	CCMP1452
MMETSP1443	Bacillariophyta	Bacillariophyceae	Entomoneidaceae	Entomoneis	sp.	CCMP2396
MMETSP1447	Bacillariophyta	Bacillariophyceae	Chaetocerotaceae	Chaetoceros	dichaeta	CCMP1751
MMETSP1449	Bacillariophyta	Coscinodiscophyceae	Attheyaceae	Attheya	septentrionalis	CCMP2084
NB: the taxonomy is reported as in the original database, despite some obvious mistakes (e.g. one strain of Minutocellus, Chaetoceros brevis and C. dichaeta under Bacillariophyceae).

## Sheet: adp-ribosylation factor
Query= MMETSP0321-20121206|7678_ORF|adp-ribosylation factor-like protein
Moore Species ID	Moore transcript ID	Taxonomic classification	Score	E value
MMETSP0321	20121206|27141	Bacillariophyta/Coscinodiscophyceae/Leptocylindraceae/Leptocylindrus/danicus var. danicus/B650	388	1e-133
MMETSP0321	20121206|7678	Bacillariophyta/Coscinodiscophyceae/Leptocylindraceae/Leptocylindrus/danicus var. danicus/B650	397	1e-133
MMETSP0717	20131115|4722	Bacillariophyta/Coscinodiscophyceae/Chaetocerotaceae/Chaetoceros/curvisetus/Chaetoceros curvisetus	270	1e-84
MMETSP0580	20130426|38082	Bacillariophyta/Coscinodiscophyceae/Rhizosoleniaceae/Dactyliosolen/fragilissimus/Dactyliosolen fragilissimus	220	8e-67
MMETSP1447	20131203|36333	Bacillariophyta/Bacillariophyceae/Chaetocerotaceae/Chaetoceros/dichaeta/CCMP1751	209	2e-61
MMETSP1063	20121207|7663	Bacillariophyta/Coscinodiscophyceae/Lithodesmiaceae/Ditylum/brightwellii/Pop2 (SS10)	200	3e-58
MMETSP1062	20121207|1767	Bacillariophyta/Coscinodiscophyceae/Lithodesmiaceae/Ditylum/brightwellii/Pop1 (SS4)	197	3e-57
MMETSP0169	20130528|7614	Bacillariophyta/Coscinodiscophyceae/Corethraceae/Corethron/pennatum/L29A3	192	6e-56
MMETSP0171	20130528|62572	Bacillariophyta/Coscinodiscophyceae/Corethraceae/Corethron/pennatum/L29A3	191	1e-55
MMETSP0713	20130426|2785	Bacillariophyta/Fragilariophyceae/Fragilariaceae/Asterionellopsis/glacialis/Asterionellopsis glacialis	183	6e-54
MMETSP0494	20130426|30752	Bacillariophyta/Coscinodiscophyceae/Skeletonemaceae/Thalassiosira/gravida/GMp14c1	190	7e-53
MMETSP0706	20130129|11129	Bacillariophyta/Fragilariophyceae/Fragilariaceae/Asterionellopsis/glacialis/CCMP134	180	7e-53
MMETSP0174	20130528|79704	Bacillariophyta/Coscinodiscophyceae/Rhizosoleniaceae/Proboscia/alata/PI-D3	174	8e-51
MMETSP1070	20121207|12436	Bacillariophyta/Coscinodiscophyceae/Cymatosiraceae/Minutocellus/polymorphus/NH13	149	1e-49
MMETSP0090	20130426|37529	Bacillariophyta/Coscinodiscophyceae/Chaetocerotaceae/Chaetoceros/affinis/CCMP159	161	2e-45
MMETSP0397	20121206|17042	Bacillariophyta/Bacillariophyceae/Cyclophoraceae/Cyclophora/tenuis/ECT3854	160	9e-45
MMETSP0397	20121206|4028	Bacillariophyta/Bacillariophyceae/Cyclophoraceae/Cyclophora/tenuis/ECT3854	160	9e-45
MMETSP0152	20130528|65006	Bacillariophyta/Fragilariophyceae/Thalassionemataceae/Thalassiothrix/antarctica/L6-D1	153	3e-44
MMETSP0329	20121206|2189	Bacillariophyta/Bacillariophyceae/Bacillariaceae/Pseudo-nitzschia/arenysensis/B593	166	1e-43
MMETSP1360	20130828|11468	Bacillariophyta/Bacillariophyceae/Licmophoraceae/Licmophora/paradoxa/CCMP2313	151	2e-41
MMETSP1394	20130617|17528	Bacillariophyta/Fragilariophyceae/Fragilariaceae/Asterionellopsis/glacialis/CCMP1581	146	4e-40
MMETSP0786	20121207|5515	Bacillariophyta/Fragilariophyceae/Thalassionemataceae/Thalassionema/frauenfeldii/CCMP 1798	143	4e-36
MMETSP0707	20130614|6248	Bacillariophyta/Fragilariophyceae/Fragilariaceae/Asterionellopsis/glacialis/CCMP134	135	5e-36
MMETSP1060	20121228|69495	Bacillariophyta/Bacillariophyceae/Bacillariaceae/Pseudo-nitzschia/pungens/cf. cingulata	137	2e-34
MMETSP1061	20121228|9150	Bacillariophyta/Bacillariophyceae/Bacillariaceae/Pseudo-nitzschia/pungens/cf. pungens	131	3e-33
MMETSP0092	20131115|53122	Bacillariophyta/Coscinodiscophyceae/Chaetocerotaceae/Chaetoceros/affinis/CCMP159	129	3e-33
MMETSP1063	20121207|576	Bacillariophyta/Coscinodiscophyceae/Lithodesmiaceae/Ditylum/brightwellii/Pop2 (SS10)	101	2e-31
MMETSP0160_2	20130417|62518	Bacillariophyta/Coscinodiscophyceae/Triceratiaceae/Odontella/Sinensis/Grunow 1884	118	2e-29
MMETSP0088	20131115|29443	Bacillariophyta/Coscinodiscophyceae/Chaetocerotaceae/Chaetoceros/affinis/CCMP159	114	2e-28
MMETSP0718	20130828|6192	Bacillariophyta/Coscinodiscophyceae/Chaetocerotaceae/Chaetoceros/curvisetus/Chaetoceros curvisetus	110	7e-28
MMETSP0010_2	20120614|13987	Bacillariophyta/Coscinodiscophyceae/Corethraceae/Corethron/hystrix/308	96.7	4e-25
MMETSP0176	20130528|77257	Bacillariophyta/Coscinodiscophyceae/Rhizosoleniaceae/Proboscia/alata/PI-D3	98.2	1e-22
MMETSP0800	20121206|46	Bacillariophyta/Bacillariophyceae/Striatellaceae/Striatella/unipunctata/CCMP2910	96.7	2e-20
MMETSP0816	20121228|83710	Bacillariophyta/Coscinodiscophyceae/Rhizosoleniaceae/Proboscia/inermis/CCAP1064/1	88.6	1e-19
MMETSP0403	20120918|1670	Bacillariophyta/Coscinodiscophyceae/Skeletonemaceae/Thalassiosira/rotula/CCMP3096	71.2	5e-19
MMETSP0718	20130828|11077	Bacillariophyta/Coscinodiscophyceae/Chaetocerotaceae/Chaetoceros/curvisetus/Chaetoceros curvisetus	83.6	1e-17
MMETSP0493	20130528|7622	Bacillariophyta/Coscinodiscophyceae/Skeletonemaceae/Thalassiosira/gravida/GMp14c1	85.9	6e-17
MMETSP0091	20130426|66820	Bacillariophyta/Coscinodiscophyceae/Chaetocerotaceae/Chaetoceros/affinis/CCMP159	77.8	8e-15
MMETSP0737	20130205|7501	Bacillariophyta/Coscinodiscophyceae/Skeletonemaceae/Thalassiosira/miniscula/CCMP1093	72.8	5e-13
MMETSP0404_2	20130426|10240	Bacillariophyta/Coscinodiscophyceae/Skeletonemaceae/Thalassiosira/rotula/CCMP3096	70.9	1e-12
MMETSP0910	20130528|41984	Bacillariophyta/Coscinodiscophyceae/Skeletonemaceae/Thalassiosira/rotula/GSO102	52.4	2e-11
MMETSP0708	20121125|8522	Bacillariophyta/Fragilariophyceae/Fragilariaceae/Asterionellopsis/glacialis/CCMP134	65.9	8e-11

## Sheet: b9 domain-containing protein 1
Query= MMETSP0321-20121206|7324_ORF|b9 domain-containing protein 1
Moore Species ID	Moore transcript ID	Taxonomic classification	Score	E value
MMETSP0321	20121206|7324	Bacillariophyta/Coscinodiscophyceae/Leptocylindraceae/Leptocylindrus/danicus var. danicus/B650	1016	0
MMETSP0321	20121206|5088	Bacillariophyta/Coscinodiscophyceae/Leptocylindraceae/Leptocylindrus/danicus var. danicus/B650	614	0
MMETSP1362	20130617|5123	Bacillariophyta/Coscinodiscophyceae/Leptocylindraceae/Leptocylindrus/danicus/CCMP1856	722	0
MMETSP1361	20130828|41275	Bacillariophyta/Fragilariophyceae/Fragilariaceae/Staurosira/complex sp./CCMP2646	253	1e-70
MMETSP1449	20131203|4525	Bacillariophyta/Coscinodiscophyceae/Attheyaceae/Attheya/septentrionalis/CCMP2084	243	2e-69
MMETSP0707	20130614|2553	Bacillariophyta/Fragilariophyceae/Fragilariaceae/Asterionellopsis/glacialis/CCMP134	236	4e-67
MMETSP1394	20130617|4947	Bacillariophyta/Fragilariophyceae/Fragilariaceae/Asterionellopsis/glacialis/CCMP1581	241	8e-67
MMETSP0174	20130528|108893	Bacillariophyta/Coscinodiscophyceae/Rhizosoleniaceae/Proboscia/alata/PI-D3	229	2e-64
MMETSP0176	20130528|6148	Bacillariophyta/Coscinodiscophyceae/Rhizosoleniaceae/Proboscia/alata/PI-D3	229	2e-64
MMETSP1176	20130426|29431	Bacillariophyta/Bacillariophyceae/Fragilariophyceae/Fragilariaceae/Synedropsis/recta cf/CCMP1620	221	5e-63
MMETSP0156	20130528|27719	Bacillariophyta/Fragilariophyceae/Thalassionemataceae/Thalassionema/nitzschioides/L26-B	230	7e-63
MMETSP0158	20130606|22152	Bacillariophyta/Fragilariophyceae/Thalassionemataceae/Thalassionema/nitzschioides/L26-B	229	1e-62
MMETSP1322	20130828|32444	Bacillariophyta/Coscinodiscophyceae/Cymatosiraceae/Minutocellus/polymorphus/RCC2270	226	2e-60
MMETSP0903	20130614|29315	Bacillariophyta/Coscinodiscophyceae/Skeletonemaceae/Thalassiosira/antarctica/CCMP982	213	6e-59
MMETSP0905	20130828|6517	Bacillariophyta/Coscinodiscophyceae/Skeletonemaceae/Thalassiosira/antarctica/CCMP982	214	1e-58
MMETSP0322	20121206|15457	Bacillariophyta/Coscinodiscophyceae/Leptocylindraceae/Leptocylindrus/danicus var. apora/B651	216	2e-58
MMETSP0322	20121206|3648	Bacillariophyta/Coscinodiscophyceae/Leptocylindraceae/Leptocylindrus/danicus var. apora/B651	216	2e-58
MMETSP0902	20130614|2788	Bacillariophyta/Coscinodiscophyceae/Skeletonemaceae/Thalassiosira/antarctica/CCMP982	214	2e-58
MMETSP0160_2	20130417|3806	Bacillariophyta/Coscinodiscophyceae/Triceratiaceae/Odontella/Sinensis/Grunow 1884	211	5e-58
MMETSP0737	20130205|62789	Bacillariophyta/Coscinodiscophyceae/Skeletonemaceae/Thalassiosira/miniscula/CCMP1093	200	4e-54
MMETSP0698	20121128|1227	Bacillariophyta/Coscinodiscophyceae/Cymatosiraceae/Extubocellulus/spinifer/CCMP396	206	9e-54
MMETSP1039	20121108|13128	Bacillariophyta/Coscinodiscophyceae/Skeletonemaceae/Skeletonema/marinoi/FE7	200	1e-53
MMETSP1039	20121108|8156	Bacillariophyta/Coscinodiscophyceae/Skeletonemaceae/Skeletonema/marinoi/FE7	197	8e-53
MMETSP1071	20121207|26321	Bacillariophyta/Coscinodiscophyceae/Skeletonemaceae/Thalassiosira/sp./NH16	197	1e-52
MMETSP0603	20130417|69008	Bacillariophyta/Coscinodiscophyceae/Skeletonemaceae/Skeletonema/menzelii/CCMP793	195	3e-52
MMETSP0918	20130131|7172	Bacillariophyta/Coscinodiscophyceae/Skeletonemaceae/Skeletonema/marinoi/skelA	195	6e-52
MMETSP1058	20130122|36049	Bacillariophyta/Coscinodiscophyceae/Skeletonemaceae/Detonula/confervacea/CCMP 353	194	8e-52
MMETSP0169	20130528|21410	Bacillariophyta/Coscinodiscophyceae/Corethraceae/Corethron/pennatum/L29A3	192	1e-51
MMETSP0320	20121206|6422	Bacillariophyta/Coscinodiscophyceae/Skeletonemaceae/Skeletonema/marinoi/SM1012Den-03	192	8e-51
MMETSP0697	20121206|1748	Bacillariophyta/Coscinodiscophyceae/Cymatosiraceae/Extubocellulus/spinifer/CCMP396	191	2e-50
MMETSP0697	20121206|12473	Bacillariophyta/Coscinodiscophyceae/Cymatosiraceae/Extubocellulus/spinifer/CCMP396	189	2e-50
MMETSP0013_2	20120614|28659	Bacillariophyta/Coscinodiscophyceae/Skeletonemaceae/Skeletonema/costatum/1716	191	2e-50
MMETSP1040	20121108|14331	Bacillariophyta/Coscinodiscophyceae/Skeletonemaceae/Skeletonema/marinoi/FE60	191	2e-50
MMETSP0013_2	20120614|27881	Bacillariophyta/Coscinodiscophyceae/Skeletonemaceae/Skeletonema/costatum/1716	190	3e-50
MMETSP1040	20121108|15369	Bacillariophyta/Coscinodiscophyceae/Skeletonemaceae/Skeletonema/marinoi/FE60	190	3e-50
MMETSP1428	20130617|949	Bacillariophyta/Coscinodiscophyceae/Skeletonemaceae/Skeletonema/marinoi/UNC1201	190	3e-50
MMETSP0562	20120912|15639	Bacillariophyta/Coscinodiscophyceae/Skeletonemaceae/Skeletonema/dohrnii/SkelB	185	1e-49
MMETSP0920	20130426|1190	Bacillariophyta/Coscinodiscophyceae/Skeletonemaceae/Skeletonema/marinoi/skelA	185	2e-49
MMETSP0563	20130528|40750	Bacillariophyta/Coscinodiscophyceae/Skeletonemaceae/Skeletonema/dohrnii/SkelB	187	3e-49
MMETSP0317	20121206|5948	Bacillariophyta/Bacillariophyceae/Catenulaceae/Amphora/coffeaeformis/CCMP127	183	2e-47
MMETSP0316	20121206|5842	Bacillariophyta/Bacillariophyceae/Catenulaceae/Amphora/coffeaeformis/CCMP127	183	2e-47
MMETSP0015_2	20120614|24416	Bacillariophyta/Coscinodiscophyceae/Triceratiaceae/Odontella/aurita/isolate 1302-5	180	2e-47
MMETSP0318_2	20130129|6202	Bacillariophyta/Bacillariophyceae/Catenulaceae/Amphora/coffeaeformis/CCMP127	183	3e-47
MMETSP1067	20121228|136370	Bacillariophyta/Coscinodiscophyceae/Skeletonemaceae/Thalassiosira/punctigera/Tpunct2005C2	182	6e-47
MMETSP1443	20131203|28693	Bacillariophyta/Bacillariophyceae/Entomoneidaceae/Entomoneis/sp./CCMP2396	182	1e-46
MMETSP0578	20130828|1241	Bacillariophyta/Coscinodiscophyceae/Skeletonemaceae/Skeletonema/grethea/CCMP 1804	179	3e-46
MMETSP0319	20121206|8888	Bacillariophyta/Coscinodiscophyceae/Skeletonemaceae/Skeletonema/marinoi/SM1012Hels-07	179	3e-46
MMETSP0906	20121228|22311	Bacillariophyta/Bacillariophyceae/Bacillariaceae/Fragilariopsis/kerguelensis/L2-C3	179	4e-46
MMETSP1059	20121228|1187	Bacillariophyta/Coscinodiscophyceae/Skeletonemaceae/Thalassiosira/sp./FW	178	4e-46
MMETSP0724	20121128|12379	Bacillariophyta/Bacillariophyceae/Amphipleuraceae/Amphiprora/sp./CCMP467	179	7e-46
MMETSP1071	20121207|1057	Bacillariophyta/Coscinodiscophyceae/Skeletonemaceae/Thalassiosira/sp./NH16	174	2e-45
MMETSP1040	20121108|4987	Bacillariophyta/Coscinodiscophyceae/Skeletonemaceae/Skeletonema/marinoi/FE60	176	3e-45
MMETSP0320	20121206|29402	Bacillariophyta/Coscinodiscophyceae/Skeletonemaceae/Skeletonema/marinoi/SM1012Den-03	138	6e-44
MMETSP0152	20130528|78419	Bacillariophyta/Fragilariophyceae/Thalassionemataceae/Thalassiothrix/antarctica/L6-D1	171	6e-44
MMETSP0786	20121207|6779	Bacillariophyta/Fragilariophyceae/Thalassionemataceae/Thalassionema/frauenfeldii/CCMP 1798	132	1e-43
MMETSP1070	20121207|19926	Bacillariophyta/Coscinodiscophyceae/Cymatosiraceae/Minutocellus/polymorphus/NH13	171	2e-43
MMETSP1413	20130829|5599	Bacillariophyta/Coscinodiscophyceae/Skeletonemaceae/Thalassiosira/weissflogii/CCMP1010	171	5e-43
MMETSP1408	20130829|15789	Bacillariophyta/Coscinodiscophyceae/Skeletonemaceae/Thalassiosira/weissflogii/CCMP1010	171	5e-43
MMETSP1419	20130829|7159	Bacillariophyta/Coscinodiscophyceae/Skeletonemaceae/Thalassiosira/weissflogii/CCMP1010	171	5e-43
MMETSP0901_2	20130828|17289	Bacillariophyta/Coscinodiscophyceae/Skeletonemaceae/Thalassiosira/weissflogii/CCMP1010	171	5e-43
MMETSP0878	20121228|4552	Bacillariophyta/Coscinodiscophyceae/Skeletonemaceae/Thalassiosira/weissflogii/CCMP1336	171	5e-43
MMETSP0881	20121228|25259	Bacillariophyta/Coscinodiscophyceae/Skeletonemaceae/Thalassiosira/weissflogii/CCMP1336	171	5e-43
MMETSP1416	20130829|4983	Bacillariophyta/Coscinodiscophyceae/Skeletonemaceae/Thalassiosira/weissflogii/CCMP1010	171	6e-43
MMETSP1410	20130829|24680	Bacillariophyta/Coscinodiscophyceae/Skeletonemaceae/Thalassiosira/weissflogii/CCMP1010	171	6e-43
MMETSP0879	20121228|16920	Bacillariophyta/Coscinodiscophyceae/Skeletonemaceae/Thalassiosira/weissflogii/CCMP1336	171	6e-43
MMETSP1411	20130829|4691	Bacillariophyta/Coscinodiscophyceae/Skeletonemaceae/Thalassiosira/weissflogii/CCMP1010	170	7e-43
MMETSP1409	20130829|16722	Bacillariophyta/Coscinodiscophyceae/Skeletonemaceae/Thalassiosira/weissflogii/CCMP1010	170	7e-43
MMETSP1414	20130829|7746	Bacillariophyta/Coscinodiscophyceae/Skeletonemaceae/Thalassiosira/weissflogii/CCMP1010	170	8e-43
MMETSP0898_2	20130426|51421	Bacillariophyta/Coscinodiscophyceae/Skeletonemaceae/Thalassiosira/weissflogii/CCMP1010	170	8e-43
MMETSP0900_2	20130426|44818	Bacillariophyta/Coscinodiscophyceae/Skeletonemaceae/Thalassiosira/weissflogii/CCMP1010	170	9e-43
MMETSP0404_2	20130426|39811	Bacillariophyta/Coscinodiscophyceae/Skeletonemaceae/Thalassiosira/rotula/CCMP3096	165	2e-41
MMETSP0403	20120918|2816	Bacillariophyta/Coscinodiscophyceae/Skeletonemaceae/Thalassiosira/rotula/CCMP3096	164	3e-41
MMETSP0880	20121228|35444	Bacillariophyta/Coscinodiscophyceae/Skeletonemaceae/Thalassiosira/weissflogii/CCMP1336	165	4e-41
MMETSP0724	20121128|1764	Bacillariophyta/Bacillariophyceae/Amphipleuraceae/Amphiprora/sp./CCMP467	149	9e-41
MMETSP0724	20121128|23542	Bacillariophyta/Bacillariophyceae/Amphipleuraceae/Amphiprora/sp./CCMP467	148	1e-40
MMETSP0725	20121227|1481	Bacillariophyta/Bacillariophyceae/Amphipleuraceae/Amphiprora/sp./CCMP467	148	1e-40
MMETSP0724	20121128|15353	Bacillariophyta/Bacillariophyceae/Amphipleuraceae/Amphiprora/sp./CCMP467	147	2e-40
MMETSP1071	20121207|20221	Bacillariophyta/Coscinodiscophyceae/Skeletonemaceae/Thalassiosira/sp./NH16	161	6e-40
MMETSP1001	20121228|42756	Bacillariophyta/Coscinodiscophyceae/Lithodesmiaceae/Ditylum/brightwellii/GSO105	157	9e-39
MMETSP0158	20130606|47296	Bacillariophyta/Fragilariophyceae/Thalassionemataceae/Thalassionema/nitzschioides/L26-B	157	1e-38
MMETSP1065	20121228|69218	Bacillariophyta/Bacillariophyceae/Amphipleuraceae/Amphiprora/paludosa/CCMP125	156	3e-38
MMETSP0319	20121206|7649	Bacillariophyta/Coscinodiscophyceae/Skeletonemaceae/Skeletonema/marinoi/SM1012Hels-07	127	3e-38
MMETSP0971	20121206|28387	Bacillariophyta/Coscinodiscophyceae/Skeletonemaceae/Thalassiosira/oceanica/CCMP1005	152	4e-38
MMETSP0156	20130528|44251	Bacillariophyta/Fragilariophyceae/Thalassionemataceae/Thalassionema/nitzschioides/L26-B	152	2e-37
MMETSP1175	20131217|7232	Bacillariophyta/Bacillariophyceae/Triceratiaceae/Triceratium/dubium/CCMP147	152	4e-37
MMETSP0015_2	20120614|5952	Bacillariophyta/Coscinodiscophyceae/Triceratiaceae/Odontella/aurita/isolate 1302-5	151	9e-37
MMETSP0698	20121128|14335	Bacillariophyta/Coscinodiscophyceae/Cymatosiraceae/Extubocellulus/spinifer/CCMP396	153	2e-36
MMETSP1418	20130829|8572	Bacillariophyta/Coscinodiscophyceae/Skeletonemaceae/Thalassiosira/weissflogii/CCMP1010	147	1e-35
MMETSP1057	20121228|12953	Bacillariophyta/Coscinodiscophyceae/Skeletonemaceae/Cyclotella/meneghiniana/CCMP 338	144	6e-35
MMETSP0739	20130205|12258	Bacillariophyta/Coscinodiscophyceae/Skeletonemaceae/Thalassiosira/miniscula/CCMP1093	140	5e-34
MMETSP0904	20121228|77514	Bacillariophyta/Coscinodiscophyceae/Skeletonemaceae/Thalassiosira/antarctica/CCMP982	139	3e-33
MMETSP0154	20130528|9666	Bacillariophyta/Fragilariophyceae/Thalassionemataceae/Thalassiothrix/antarctica/L6-D1	137	4e-33
MMETSP1407	20130829|44109	Bacillariophyta/Coscinodiscophyceae/Skeletonemaceae/Thalassiosira/weissflogii/CCMP1010	140	7e-33
MMETSP0154	20130528|76168	Bacillariophyta/Fragilariophyceae/Thalassionemataceae/Thalassiothrix/antarctica/L6-D1	138	5e-32
MMETSP1417	20130829|37824	Bacillariophyta/Coscinodiscophyceae/Skeletonemaceae/Thalassiosira/weissflogii/CCMP1010	137	7e-32
MMETSP1406	20130829|47259	Bacillariophyta/Coscinodiscophyceae/Skeletonemaceae/Thalassiosira/weissflogii/CCMP1010	137	8e-32
MMETSP0899_2	20130528|5451	Bacillariophyta/Coscinodiscophyceae/Skeletonemaceae/Thalassiosira/weissflogii/CCMP1010	134	2e-31
MMETSP0727	20121128|2343	Bacillariophyta/Bacillariophyceae/Amphipleuraceae/Amphiprora/sp./CCMP467	117	3e-31
MMETSP1064	20121228|72121	Bacillariophyta/Coscinodiscophyceae/Aulacoseiraceae/Aulacoseira/subarctica/CCAP 1002/5	137	3e-31
MMETSP0747	20121128|1331	Bacillariophyta/Bacillariophyceae/Bacillariaceae/Nitzschia/punctata/CCMP561	137	4e-31
MMETSP1449	20131203|6486	Bacillariophyta/Coscinodiscophyceae/Attheyaceae/Attheya/septentrionalis/CCMP2084	134	6e-31
MMETSP1394	20130617|30528	Bacillariophyta/Fragilariophyceae/Fragilariaceae/Asterionellopsis/glacialis/CCMP1581	132	2e-30
MMETSP0727	20121128|1067	Bacillariophyta/Bacillariophyceae/Amphipleuraceae/Amphiprora/sp./CCMP467	127	8e-30
MMETSP1070	20121207|5479	Bacillariophyta/Coscinodiscophyceae/Cymatosiraceae/Minutocellus/polymorphus/NH13	129	8e-30
MMETSP1432	20130617|1951	Bacillariophyta/Bacillariophyceae/Bacillariaceae/Pseudo-nitzschia/delicatissima/UNC1205	130	3e-29
MMETSP1405	20130829|26159	Bacillariophyta/Coscinodiscophyceae/Skeletonemaceae/Thalassiosira/weissflogii/CCMP1010	126	4e-29
MMETSP1063	20121207|9575	Bacillariophyta/Coscinodiscophyceae/Lithodesmiaceae/Ditylum/brightwellii/Pop2 (SS10)	123	1e-28
MMETSP1443	20131203|21913	Bacillariophyta/Bacillariophyceae/Entomoneidaceae/Entomoneis/sp./CCMP2396	125	7e-28
MMETSP0327	20121206|3869	Bacillariophyta/Bacillariophyceae/Bacillariaceae/Pseudo-nitzschia/delicatissima/B596	125	1e-27
MMETSP0850	20130426|47786	Bacillariophyta/Bacillariophyceae/Bacillariaceae/Pseudo-nitzschia/fraudulenta/WWA7	124	2e-27
MMETSP0092	20131115|6896	Bacillariophyta/Coscinodiscophyceae/Chaetocerotaceae/Chaetoceros/affinis/CCMP159	122	4e-27
MMETSP0088	20131115|2042	Bacillariophyta/Coscinodiscophyceae/Chaetocerotaceae/Chaetoceros/affinis/CCMP159	121	4e-27
MMETSP0851	20130426|12576	Bacillariophyta/Bacillariophyceae/Bacillariaceae/Pseudo-nitzschia/fraudulenta/WWA7	124	5e-27
MMETSP0091	20130426|6858	Bacillariophyta/Coscinodiscophyceae/Chaetocerotaceae/Chaetoceros/affinis/CCMP159	122	5e-27
MMETSP0015_2	20120614|42055	Bacillariophyta/Coscinodiscophyceae/Triceratiaceae/Odontella/aurita/isolate 1302-5	85.9	5e-27
MMETSP0090	20130426|37811	Bacillariophyta/Coscinodiscophyceae/Chaetocerotaceae/Chaetoceros/affinis/CCMP159	122	6e-27
MMETSP1412	20130829|52880	Bacillariophyta/Coscinodiscophyceae/Skeletonemaceae/Thalassiosira/weissflogii/CCMP1010	123	7e-27
MMETSP1060	20121228|40844	Bacillariophyta/Bacillariophyceae/Bacillariaceae/Pseudo-nitzschia/pungens/cf. cingulata	122	2e-26
MMETSP0329	20121206|22941	Bacillariophyta/Bacillariophyceae/Bacillariaceae/Pseudo-nitzschia/arenysensis/B593	120	6e-26
MMETSP0696	20121128|12205	Bacillariophyta/Coscinodiscophyceae/Cymatosiraceae/Extubocellulus/spinifer/CCMP396	116	6e-25
MMETSP0176	20130528|130333	Bacillariophyta/Coscinodiscophyceae/Rhizosoleniaceae/Proboscia/alata/PI-D3	117	7e-25
MMETSP0010_2	20120614|2400	Bacillariophyta/Coscinodiscophyceae/Corethraceae/Corethron/hystrix/308	115	1e-24
MMETSP1322	20130828|27755	Bacillariophyta/Coscinodiscophyceae/Cymatosiraceae/Minutocellus/polymorphus/RCC2270	112	2e-24
MMETSP0737	20130205|66843	Bacillariophyta/Coscinodiscophyceae/Skeletonemaceae/Thalassiosira/miniscula/CCMP1093	115	2e-24
MMETSP0697	20121206|1387	Bacillariophyta/Coscinodiscophyceae/Cymatosiraceae/Extubocellulus/spinifer/CCMP396	115	3e-24
MMETSP0751	20121128|20582	Bacillariophyta/Coscinodiscophyceae/Chaetocerotaceae/Chaetoceros/neogracile/CCMP1317	112	6e-24
MMETSP0751	20121128|16932	Bacillariophyta/Coscinodiscophyceae/Chaetocerotaceae/Chaetoceros/neogracile/CCMP1317	112	6e-24
MMETSP0754	20121128|6823	Bacillariophyta/Coscinodiscophyceae/Chaetocerotaceae/Chaetoceros/neogracile/CCMP1317	112	7e-24
MMETSP0753	20130528|28318	Bacillariophyta/Coscinodiscophyceae/Chaetocerotaceae/Chaetoceros/neogracile/CCMP1317	112	7e-24
MMETSP0158	20130606|45789	Bacillariophyta/Fragilariophyceae/Thalassionemataceae/Thalassionema/nitzschioides/L26-B	114	7e-24
MMETSP0754	20121128|18649	Bacillariophyta/Coscinodiscophyceae/Chaetocerotaceae/Chaetoceros/neogracile/CCMP1317	112	8e-24
MMETSP0696	20121128|3205	Bacillariophyta/Coscinodiscophyceae/Cymatosiraceae/Extubocellulus/spinifer/CCMP396	112	9e-24
MMETSP0752	20121128|15698	Bacillariophyta/Coscinodiscophyceae/Chaetocerotaceae/Chaetoceros/neogracile/CCMP1317	112	1e-23
MMETSP0329	20121206|17033	Bacillariophyta/Bacillariophyceae/Bacillariaceae/Pseudo-nitzschia/arenysensis/B593	112	2e-23
MMETSP0696	20121128|12214	Bacillariophyta/Coscinodiscophyceae/Cymatosiraceae/Extubocellulus/spinifer/CCMP396	112	2e-23
MMETSP0745	20121128|16923	Bacillariophyta/Bacillariophyceae/Bacillariaceae/Nitzschia/punctata/CCMP561	111	5e-23
MMETSP0745	20121128|6248	Bacillariophyta/Bacillariophyceae/Bacillariaceae/Nitzschia/punctata/CCMP561	110	9e-23
MMETSP1012	20131031|6505	Bacillariophyta/Coscinodiscophyceae/Lithodesmiaceae/Ditylum/brightwellii/GSO104	108	9e-23
MMETSP0697	20121206|31854	Bacillariophyta/Coscinodiscophyceae/Cymatosiraceae/Extubocellulus/spinifer/CCMP396	106	1e-22
MMETSP1070	20121207|29402	Bacillariophyta/Coscinodiscophyceae/Cymatosiraceae/Minutocellus/polymorphus/NH13	108	1e-22
MMETSP0152	20130528|78684	Bacillariophyta/Fragilariophyceae/Thalassionemataceae/Thalassiothrix/antarctica/L6-D1	108	1e-22
MMETSP0696	20121128|30120	Bacillariophyta/Coscinodiscophyceae/Cymatosiraceae/Extubocellulus/spinifer/CCMP396	108	2e-22
MMETSP0174	20130528|125414	Bacillariophyta/Coscinodiscophyceae/Rhizosoleniaceae/Proboscia/alata/PI-D3	105	2e-22
MMETSP1066	20121228|187226	Bacillariophyta/Coscinodiscophyceae/Conscinodiscaceae/Coscinodiscus/wailesii/CCMP2513	101	6e-22
MMETSP0747	20121128|9325	Bacillariophyta/Bacillariophyceae/Bacillariaceae/Nitzschia/punctata/CCMP561	107	1e-21
MMETSP0737	20130205|65546	Bacillariophyta/Coscinodiscophyceae/Skeletonemaceae/Thalassiosira/miniscula/CCMP1093	106	1e-21
MMETSP0329	20121206|1339	Bacillariophyta/Bacillariophyceae/Bacillariaceae/Pseudo-nitzschia/arenysensis/B593	102	3e-21
MMETSP0156	20130528|43298	Bacillariophyta/Fragilariophyceae/Thalassionemataceae/Thalassionema/nitzschioides/L26-B	105	3e-21
MMETSP0698	20121128|13435	Bacillariophyta/Coscinodiscophyceae/Cymatosiraceae/Extubocellulus/spinifer/CCMP396	105	4e-21
MMETSP0698	20121128|26191	Bacillariophyta/Coscinodiscophyceae/Cymatosiraceae/Extubocellulus/spinifer/CCMP396	105	4e-21
MMETSP0329	20121206|6330	Bacillariophyta/Bacillariophyceae/Bacillariaceae/Pseudo-nitzschia/arenysensis/B593	105	5e-21
MMETSP0171	20130528|11820	Bacillariophyta/Coscinodiscophyceae/Corethraceae/Corethron/pennatum/L29A3	90.9	6e-21
MMETSP0699	20121125|15435	Bacillariophyta/Coscinodiscophyceae/Cymatosiraceae/Extubocellulus/spinifer/CCMP396	104	8e-21
MMETSP0329	20121206|13189	Bacillariophyta/Bacillariophyceae/Bacillariaceae/Pseudo-nitzschia/arenysensis/B593	104	9e-21
MMETSP0736	20130129|2989	Bacillariophyta/Bacillariophyceae/Bacillariaceae/Fragilariopsis/kerguelensis/L26-C5	100	1e-20
MMETSP0329	20121206|10643	Bacillariophyta/Bacillariophyceae/Bacillariaceae/Pseudo-nitzschia/arenysensis/B593	104	1e-20
MMETSP0699	20121125|21589	Bacillariophyta/Coscinodiscophyceae/Cymatosiraceae/Extubocellulus/spinifer/CCMP396	104	1e-20
MMETSP0403	20120918|30938	Bacillariophyta/Coscinodiscophyceae/Skeletonemaceae/Thalassiosira/rotula/CCMP3096	101	1e-20
MMETSP0327	20121206|2420	Bacillariophyta/Bacillariophyceae/Bacillariaceae/Pseudo-nitzschia/delicatissima/B596	103	2e-20
MMETSP1013	20130417|3653	Bacillariophyta/Coscinodiscophyceae/Lithodesmiaceae/Ditylum/brightwellii/GSO104	101	2e-20
MMETSP1360	20130828|8530	Bacillariophyta/Bacillariophyceae/Licmophoraceae/Licmophora/paradoxa/CCMP2313	102	3e-20
MMETSP0327	20121206|17703	Bacillariophyta/Bacillariophyceae/Bacillariaceae/Pseudo-nitzschia/delicatissima/B596	102	5e-20
MMETSP0852	20130820|66474	Bacillariophyta/Bacillariophyceae/Bacillariaceae/Pseudo-nitzschia/fraudulenta/WWA7	90.5	5e-20
MMETSP0745	20121128|16325	Bacillariophyta/Bacillariophyceae/Bacillariaceae/Nitzschia/punctata/CCMP561	101	8e-20
MMETSP0734	20130129|1142	Bacillariophyta/Bacillariophyceae/Bacillariaceae/Fragilariopsis/kerguelensis/L26-C5	96.7	1e-19
MMETSP0725	20121227|19689	Bacillariophyta/Bacillariophyceae/Amphipleuraceae/Amphiprora/sp./CCMP467	99	2e-19
MMETSP0152	20130528|43817	Bacillariophyta/Fragilariophyceae/Thalassionemataceae/Thalassiothrix/antarctica/L6-D1	92.8	2e-19
MMETSP1415	20130829|48954	Bacillariophyta/Coscinodiscophyceae/Skeletonemaceae/Thalassiosira/weissflogii/CCMP1010	97.1	3e-19
MMETSP0158	20130606|4161	Bacillariophyta/Fragilariophyceae/Thalassionemataceae/Thalassionema/nitzschioides/L26-B	98.6	4e-19
MMETSP0156	20130528|30355	Bacillariophyta/Fragilariophyceae/Thalassionemataceae/Thalassionema/nitzschioides/L26-B	98.6	6e-19
MMETSP0744	20121128|18290	Bacillariophyta/Bacillariophyceae/Bacillariaceae/Nitzschia/punctata/CCMP561	97.4	1e-18
MMETSP1434	20131217|3052	Bacillariophyta/Bacillariophyceae/Thalassiosiraceae/Minutocellus/polymorphus/CCMP3303	97.1	2e-18
MMETSP1010	20121228|7665	Bacillariophyta/Coscinodiscophyceae/Lithodesmiaceae/Ditylum/brightwellii/GSO104	94.7	2e-18
MMETSP0015_2	20120614|18173	Bacillariophyta/Coscinodiscophyceae/Triceratiaceae/Odontella/aurita/isolate 1302-5	96.7	2e-18
MMETSP0744	20121128|24464	Bacillariophyta/Bacillariophyceae/Bacillariaceae/Nitzschia/punctata/CCMP561	91.7	3e-18
MMETSP1420	20130829|61043	Bacillariophyta/Coscinodiscophyceae/Skeletonemaceae/Thalassiosira/weissflogii/CCMP1010	96.3	3e-18
MMETSP1060	20121228|5319	Bacillariophyta/Bacillariophyceae/Bacillariaceae/Pseudo-nitzschia/pungens/cf. cingulata	94.7	1e-17
MMETSP0171	20130528|15321	Bacillariophyta/Coscinodiscophyceae/Corethraceae/Corethron/pennatum/L29A3	91.7	8e-17
MMETSP0733	20121128|19866	Bacillariophyta/Bacillariophyceae/Bacillariaceae/Fragilariopsis/kerguelensis/L26-C5	89.7	1e-16
MMETSP1067	20121228|56853	Bacillariophyta/Coscinodiscophyceae/Skeletonemaceae/Thalassiosira/punctigera/Tpunct2005C2	90.5	2e-16
MMETSP0152	20130528|13616	Bacillariophyta/Fragilariophyceae/Thalassionemataceae/Thalassiothrix/antarctica/L6-D1	87.4	8e-16
MMETSP1071	20121207|27681	Bacillariophyta/Coscinodiscophyceae/Skeletonemaceae/Thalassiosira/sp./NH16	88.2	1e-15
MMETSP1422	20130829|25418	Bacillariophyta/Coscinodiscophyceae/Skeletonemaceae/Thalassiosira/weissflogii/CCMP1010	82.8	1e-15
MMETSP0403	20120918|6165	Bacillariophyta/Coscinodiscophyceae/Skeletonemaceae/Thalassiosira/rotula/CCMP3096	87.8	2e-15
MMETSP1071	20121207|8078	Bacillariophyta/Coscinodiscophyceae/Skeletonemaceae/Thalassiosira/sp./NH16	87.4	3e-15
MMETSP1421	20130829|7674	Bacillariophyta/Coscinodiscophyceae/Skeletonemaceae/Thalassiosira/weissflogii/CCMP1010	81.6	5e-15
MMETSP0171	20130528|18069	Bacillariophyta/Coscinodiscophyceae/Corethraceae/Corethron/pennatum/L29A3	79.7	1e-14
MMETSP0404_2	20130426|8112	Bacillariophyta/Coscinodiscophyceae/Skeletonemaceae/Thalassiosira/rotula/CCMP3096	85.5	1e-14
MMETSP0160_2	20130417|83970	Bacillariophyta/Coscinodiscophyceae/Triceratiaceae/Odontella/Sinensis/Grunow 1884	84.3	2e-14
MMETSP0706	20130129|13435	Bacillariophyta/Fragilariophyceae/Fragilariaceae/Asterionellopsis/glacialis/CCMP134	83.6	3e-14
MMETSP0142_2	20121227|8109	Bacillariophyta/Bacillariophyceae/Bacillariaceae/Pseudo-nitzschia/australis/10249 10 AB	83.6	6e-14
MMETSP0735	20130129|14858	Bacillariophyta/Bacillariophyceae/Bacillariaceae/Fragilariopsis/kerguelensis/L26-C5	83.2	7e-14
MMETSP1352	20130426|44479	Bacillariophyta/Bacillariophyceae/Stauroneidaceae/Stauroneis/constricta/CCMP1120	83.2	7e-14
MMETSP0593	20130828|46141	Bacillariophyta/Coscinodiscophyceae/Skeletonemaceae/Skeletonema/japonicum/CCMP2506	83.2	7e-14
MMETSP0906	20121228|162158	Bacillariophyta/Bacillariophyceae/Bacillariaceae/Fragilariopsis/kerguelensis/L2-C3	82.8	8e-14
MMETSP0908	20130614|11647	Bacillariophyta/Bacillariophyceae/Bacillariaceae/Fragilariopsis/kerguelensis/L2-C3	82.4	9e-14
MMETSP0736	20130129|18596	Bacillariophyta/Bacillariophyceae/Bacillariaceae/Fragilariopsis/kerguelensis/L26-C5	81.3	1e-13
MMETSP0734	20130129|13453	Bacillariophyta/Bacillariophyceae/Bacillariaceae/Fragilariopsis/kerguelensis/L26-C5	82	1e-13
MMETSP0907	20130614|129105	Bacillariophyta/Bacillariophyceae/Bacillariaceae/Fragilariopsis/kerguelensis/L2-C3	82.4	1e-13
MMETSP0139_2	20121125|3331	Bacillariophyta/Bacillariophyceae/Bacillariaceae/Pseudo-nitzschia/australis/10249 10 AB	82.4	1e-13
MMETSP1423	20130617|17134	Bacillariophyta/Bacillariophyceae/Bacillariaceae/Pseudo-nitzschia/heimii/UNC1101	82.4	1e-13
MMETSP0727	20121128|4446	Bacillariophyta/Bacillariophyceae/Amphipleuraceae/Amphiprora/sp./CCMP467	81.6	2e-13
MMETSP0998	20121228|82703	Bacillariophyta/Coscinodiscophyceae/Lithodesmiaceae/Ditylum/brightwellii/GSO105	75.5	2e-13
MMETSP0171	20130528|62618	Bacillariophyta/Coscinodiscophyceae/Corethraceae/Corethron/pennatum/L29A3	73.9	6e-13
MMETSP0169	20130528|5877	Bacillariophyta/Coscinodiscophyceae/Corethraceae/Corethron/pennatum/L29A3	77.8	9e-13
MMETSP0733	20121128|962	Bacillariophyta/Bacillariophyceae/Bacillariaceae/Fragilariopsis/kerguelensis/L26-C5	75.1	1e-12
MMETSP0733	20121128|20117	Bacillariophyta/Bacillariophyceae/Bacillariaceae/Fragilariopsis/kerguelensis/L26-C5	76.6	1e-12
MMETSP1061	20121228|77743	Bacillariophyta/Bacillariophyceae/Bacillariaceae/Pseudo-nitzschia/pungens/cf. pungens	78.6	2e-12
MMETSP0139_2	20121125|3615	Bacillariophyta/Bacillariophyceae/Bacillariaceae/Pseudo-nitzschia/australis/10249 10 AB	72	3e-12
MMETSP0735	20130129|4540	Bacillariophyta/Bacillariophyceae/Bacillariaceae/Fragilariopsis/kerguelensis/L26-C5	74.3	4e-12
MMETSP0142_2	20121227|3244	Bacillariophyta/Bacillariophyceae/Bacillariaceae/Pseudo-nitzschia/australis/10249 10 AB	71.6	6e-12
MMETSP0713	20130426|48181	Bacillariophyta/Fragilariophyceae/Fragilariaceae/Asterionellopsis/glacialis/Asterionellopsis glacialis	71.6	8e-12
MMETSP0744	20121128|10466	Bacillariophyta/Bacillariophyceae/Bacillariaceae/Nitzschia/punctata/CCMP561	53.1	4e-11
MMETSP1066	20121228|150947	Bacillariophyta/Coscinodiscophyceae/Conscinodiscaceae/Coscinodiscus/wailesii/CCMP2513	69.3	7e-11
MMETSP0696	20121128|33589	Bacillariophyta/Coscinodiscophyceae/Cymatosiraceae/Extubocellulus/spinifer/CCMP396	67.4	1e-10

## Sheet: b9 domain-containing protein 2
Query= MMETSP0321-20121206|2242_ORF|b9 domain-containing protein 2
Moore Species ID	Moore transcript ID	Taxonomic classification	Score	E value
MMETSP0321	20121206|2242	Bacillariophyta/Coscinodiscophyceae/Leptocylindraceae/Leptocylindrus/danicus var. danicus/B650	662	0
MMETSP0321	20121206|22686	Bacillariophyta/Coscinodiscophyceae/Leptocylindraceae/Leptocylindrus/danicus var. danicus/B650	662	0
MMETSP1362	20130617|93153	Bacillariophyta/Coscinodiscophyceae/Leptocylindraceae/Leptocylindrus/danicus/CCMP1856	625	0
MMETSP0404_2	20130426|518	Bacillariophyta/Coscinodiscophyceae/Skeletonemaceae/Thalassiosira/rotula/CCMP3096	214	2e-61
MMETSP1005	20130531|6720	Bacillariophyta/Coscinodiscophyceae/Lithodesmiaceae/Ditylum/brightwellii/GSO103	197	7e-57
MMETSP1062	20121207|1128	Bacillariophyta/Coscinodiscophyceae/Lithodesmiaceae/Ditylum/brightwellii/Pop1 (SS4)	195	9e-57
MMETSP0998	20121228|3079	Bacillariophyta/Coscinodiscophyceae/Lithodesmiaceae/Ditylum/brightwellii/GSO105	200	1e-53
MMETSP0169	20130528|7726	Bacillariophyta/Coscinodiscophyceae/Corethraceae/Corethron/pennatum/L29A3	189	2e-53
MMETSP0580	20130426|41285	Bacillariophyta/Coscinodiscophyceae/Rhizosoleniaceae/Dactyliosolen/fragilissimus/Dactyliosolen fragilissimus	197	2e-53
MMETSP1002	20131115|74264	Bacillariophyta/Coscinodiscophyceae/Lithodesmiaceae/Ditylum/brightwellii/GSO103	182	6e-51
MMETSP0593	20130828|46061	Bacillariophyta/Coscinodiscophyceae/Skeletonemaceae/Skeletonema/japonicum/CCMP2506	178	1e-48	n
MMETSP0752	20121128|20139	Bacillariophyta/Coscinodiscophyceae/Chaetocerotaceae/Chaetoceros/neogracile/CCMP1317	180	2e-47
MMETSP0751	20121128|7186	Bacillariophyta/Coscinodiscophyceae/Chaetocerotaceae/Chaetoceros/neogracile/CCMP1317	171	2e-46
MMETSP0752	20121128|26745	Bacillariophyta/Coscinodiscophyceae/Chaetocerotaceae/Chaetoceros/neogracile/CCMP1317	176	7e-46
MMETSP0752	20121128|9008	Bacillariophyta/Coscinodiscophyceae/Chaetocerotaceae/Chaetoceros/neogracile/CCMP1317	175	8e-46
MMETSP0753	20130528|5264	Bacillariophyta/Coscinodiscophyceae/Chaetocerotaceae/Chaetoceros/neogracile/CCMP1317	173	6e-45
MMETSP0754	20121128|3684	Bacillariophyta/Coscinodiscophyceae/Chaetocerotaceae/Chaetoceros/neogracile/CCMP1317	173	6e-45
MMETSP0751	20121128|5317	Bacillariophyta/Coscinodiscophyceae/Chaetocerotaceae/Chaetoceros/neogracile/CCMP1317	171	1e-44
MMETSP0754	20121128|28506	Bacillariophyta/Coscinodiscophyceae/Chaetocerotaceae/Chaetoceros/neogracile/CCMP1317	171	3e-44
MMETSP1058	20130122|62225	Bacillariophyta/Coscinodiscophyceae/Skeletonemaceae/Detonula/confervacea/CCMP 353	172	1e-43
MMETSP0816	20121228|67680	Bacillariophyta/Coscinodiscophyceae/Rhizosoleniaceae/Proboscia/inermis/CCAP1064/1	147	1e-39
MMETSP1067	20121228|8201	Bacillariophyta/Coscinodiscophyceae/Skeletonemaceae/Thalassiosira/punctigera/Tpunct2005C2	117	8e-29
MMETSP1062	20121207|30330	Bacillariophyta/Coscinodiscophyceae/Lithodesmiaceae/Ditylum/brightwellii/Pop1 (SS4)	116	3e-27
MMETSP1064	20121228|70747	Bacillariophyta/Coscinodiscophyceae/Aulacoseiraceae/Aulacoseira/subarctica/CCAP 1002/5	115	5e-25
MMETSP0174	20130528|84945	Bacillariophyta/Coscinodiscophyceae/Rhizosoleniaceae/Proboscia/alata/PI-D3	86.3	4e-18
MMETSP0998	20121228|33569	Bacillariophyta/Coscinodiscophyceae/Lithodesmiaceae/Ditylum/brightwellii/GSO105	87	1e-15
MMETSP0751	20121128|23530	Bacillariophyta/Coscinodiscophyceae/Chaetocerotaceae/Chaetoceros/neogracile/CCMP1317	73.6	7e-13
MMETSP0794_2	20130614|5803	Bacillariophyta/Coscinodiscophyceae/Stephanopyxidacea/Stephanopyxis/turris/CCMP 815	72.4	9e-12

## Sheet: cytoplasmic dynein 2 heavy 
Query= MMETSP0321-20121206|4747_ORF|cytoplasmic dynein 2 heavy chain 1
Length=697
Moore Species ID	Moore transcript ID	Taxonomic classification	Score	E value
MMETSP0321	20121206|1049	Bacillariophyta/Coscinodiscophyceae/Leptocylindraceae/Leptocylindrus/danicus var. danicus/B650	1428	0
MMETSP1362	20130617|86457	Bacillariophyta/Coscinodiscophyceae/Leptocylindraceae/Leptocylindrus/danicus/CCMP1856	1309	0

## Sheet: dynein heavy chain axonemal
Query= MMETSP0321-20121206|25141_ORF|dynein heavy chain axonemal
Moore Species ID	Moore transcript ID	Taxonomic classification	Score	E value
MMETSP0321	20121206|25141	Bacillariophyta/Coscinodiscophyceae/Leptocylindraceae/Leptocylindrus/danicus var. danicus/B650	333	2e-113
MMETSP0321	20121206|5121	Bacillariophyta/Coscinodiscophyceae/Leptocylindraceae/Leptocylindrus/danicus var. danicus/B650	328	7e-102
MMETSP1063	20121207|30508	Bacillariophyta/Coscinodiscophyceae/Lithodesmiaceae/Ditylum/brightwellii/Pop2 (SS10)	64.3	6e-11
MMETSP0174	20130528|126678	Bacillariophyta/Coscinodiscophyceae/Rhizosoleniaceae/Proboscia/alata/PI-D3	90.9	5e-18
					n

## Sheet: dynein light chain cytoplasmic
Query= MMETSP0321-20121206|13367_ORF|dynein light chain cytoplasmic
Moore Species ID	Moore transcript ID	Taxonomic classification	Score	E value
MMETSP0321	20121206|13367	Bacillariophyta/Coscinodiscophyceae/Leptocylindraceae/Leptocylindrus/danicus var. danicus/B650	905	0
MMETSP0321	20121206|18780	Bacillariophyta/Coscinodiscophyceae/Leptocylindraceae/Leptocylindrus/danicus var. danicus/B650	879	0
MMETSP1362	20130617|582	Bacillariophyta/Coscinodiscophyceae/Leptocylindraceae/Leptocylindrus/danicus/CCMP1856	743	0
MMETSP0321	20121206|28024	Bacillariophyta/Coscinodiscophyceae/Leptocylindraceae/Leptocylindrus/danicus var. danicus/B650	431	3e-146
MMETSP0322	20121206|5267	Bacillariophyta/Coscinodiscophyceae/Leptocylindraceae/Leptocylindrus/danicus var. apora/B651	287	2e-85
MMETSP0156	20130528|41656	Bacillariophyta/Fragilariophyceae/Thalassionemataceae/Thalassionema/nitzschioides/L26-B	145	2e-35
MMETSP0158	20130606|36829	Bacillariophyta/Fragilariophyceae/Thalassionemataceae/Thalassionema/nitzschioides/L26-B	145	2e-35
MMETSP0786	20121207|6425	Bacillariophyta/Fragilariophyceae/Thalassionemataceae/Thalassionema/frauenfeldii/CCMP 1798	142	1e-34
MMETSP0174	20130528|91220	Bacillariophyta/Coscinodiscophyceae/Rhizosoleniaceae/Proboscia/alata/PI-D3	142	4e-34
MMETSP0176	20130528|131043	Bacillariophyta/Coscinodiscophyceae/Rhizosoleniaceae/Proboscia/alata/PI-D3	137	3e-32
MMETSP0152	20130528|12329	Bacillariophyta/Fragilariophyceae/Thalassionemataceae/Thalassiothrix/antarctica/L6-D1	130	6e-31	n
MMETSP0154	20130528|7115	Bacillariophyta/Fragilariophyceae/Thalassionemataceae/Thalassiothrix/antarctica/L6-D1	129	2e-30
MMETSP1062	20121207|31759	Bacillariophyta/Coscinodiscophyceae/Lithodesmiaceae/Ditylum/brightwellii/Pop1 (SS4)	129	6e-30
MMETSP1062	20121207|10257	Bacillariophyta/Coscinodiscophyceae/Lithodesmiaceae/Ditylum/brightwellii/Pop1 (SS4)	129	1e-29
MMETSP1063	20121207|1700	Bacillariophyta/Coscinodiscophyceae/Lithodesmiaceae/Ditylum/brightwellii/Pop2 (SS10)	128	1e-29
MMETSP0816	20121228|116031	Bacillariophyta/Coscinodiscophyceae/Rhizosoleniaceae/Proboscia/inermis/CCAP1064/1	126	3e-28
MMETSP1064	20121228|8037	Bacillariophyta/Coscinodiscophyceae/Aulacoseiraceae/Aulacoseira/subarctica/CCAP 1002/5	124	4e-28
MMETSP1176	20130426|5574	Bacillariophyta/Bacillariophyceae/Fragilariophyceae/Fragilariaceae/Synedropsis/recta cf/CCMP1620	122	8e-27
MMETSP0698	20121128|29652	Bacillariophyta/Coscinodiscophyceae/Cymatosiraceae/Extubocellulus/spinifer/CCMP396	119	1e-26
MMETSP0699	20121125|10004	Bacillariophyta/Coscinodiscophyceae/Cymatosiraceae/Extubocellulus/spinifer/CCMP396	118	4e-26
MMETSP0699	20121125|29281	Bacillariophyta/Coscinodiscophyceae/Cymatosiraceae/Extubocellulus/spinifer/CCMP396	118	6e-26
MMETSP0699	20121125|3929	Bacillariophyta/Coscinodiscophyceae/Cymatosiraceae/Extubocellulus/spinifer/CCMP396	118	6e-26
MMETSP0697	20121206|10652	Bacillariophyta/Coscinodiscophyceae/Cymatosiraceae/Extubocellulus/spinifer/CCMP396	117	9e-26
MMETSP0696	20121128|5293	Bacillariophyta/Coscinodiscophyceae/Cymatosiraceae/Extubocellulus/spinifer/CCMP396	116	2e-25
MMETSP0789	20121207|6055	Bacillariophyta/Coscinodiscophyceae/Rhizosoleniaceae/Rhizosolenia/setigera/CCMP 1694	117	5e-25
MMETSP1066	20121228|292720	Bacillariophyta/Coscinodiscophyceae/Conscinodiscaceae/Coscinodiscus/wailesii/CCMP2513	115	6e-25
MMETSP1322	20130828|2029	Bacillariophyta/Coscinodiscophyceae/Cymatosiraceae/Minutocellus/polymorphus/RCC2270	114	1e-24
MMETSP0800	20121206|8035	Bacillariophyta/Bacillariophyceae/Striatellaceae/Striatella/unipunctata/CCMP2910	112	2e-24
MMETSP0707	20130614|3310	Bacillariophyta/Fragilariophyceae/Fragilariaceae/Asterionellopsis/glacialis/CCMP134	106	8e-23
MMETSP1070	20121207|17608	Bacillariophyta/Coscinodiscophyceae/Cymatosiraceae/Minutocellus/polymorphus/NH13	108	3e-22
MMETSP1070	20121207|25210	Bacillariophyta/Coscinodiscophyceae/Cymatosiraceae/Minutocellus/polymorphus/NH13	108	3e-22
MMETSP1361	20130828|3863	Bacillariophyta/Fragilariophyceae/Fragilariaceae/Staurosira/complex sp./CCMP2646	103	6e-22
MMETSP0713	20130426|51011	Bacillariophyta/Fragilariophyceae/Fragilariaceae/Asterionellopsis/glacialis/Asterionellopsis glacialis	103	8e-22
MMETSP0698	20121128|2384	Bacillariophyta/Coscinodiscophyceae/Cymatosiraceae/Extubocellulus/spinifer/CCMP396	102	1e-20
MMETSP1449	20131203|23166	Bacillariophyta/Coscinodiscophyceae/Attheyaceae/Attheya/septentrionalis/CCMP2084	100	6e-20
MMETSP0009_2	20130614|86741	Bacillariophyta/Bacillariophyceae/Striatellaceae/Grammatophora/oceanica/CCMP 410	97.8	5e-19
MMETSP1059	20121228|2930	Bacillariophyta/Coscinodiscophyceae/Skeletonemaceae/Thalassiosira/sp./FW	98.6	7e-19
MMETSP1065	20121228|34925	Bacillariophyta/Bacillariophyceae/Amphipleuraceae/Amphiprora/paludosa/CCMP125	96.3	2e-18
MMETSP0200_2	20121128|4070	Bacillariophyta/Coscinodiscophyceae/Chaetocerotaceae/Chaetoceros/sp./GSL56	94	2e-17
MMETSP1447	20131203|6911	Bacillariophyta/Bacillariophyceae/Chaetocerotaceae/Chaetoceros/dichaeta/CCMP1751	93.2	3e-17
MMETSP0751	20121128|19690	Bacillariophyta/Coscinodiscophyceae/Chaetocerotaceae/Chaetoceros/neogracile/CCMP1317	90.9	2e-16
MMETSP0751	20121128|12090	Bacillariophyta/Coscinodiscophyceae/Chaetocerotaceae/Chaetoceros/neogracile/CCMP1317	90.5	2e-16
MMETSP0753	20130528|8245	Bacillariophyta/Coscinodiscophyceae/Chaetocerotaceae/Chaetoceros/neogracile/CCMP1317	90.1	2e-16
MMETSP0752	20121128|3820	Bacillariophyta/Coscinodiscophyceae/Chaetocerotaceae/Chaetoceros/neogracile/CCMP1317	90.1	3e-16
MMETSP0754	20121128|6515	Bacillariophyta/Coscinodiscophyceae/Chaetocerotaceae/Chaetoceros/neogracile/CCMP1317	89.7	4e-16
MMETSP0717	20131115|13999	Bacillariophyta/Coscinodiscophyceae/Chaetocerotaceae/Chaetoceros/curvisetus/Chaetoceros curvisetus	84.3	3e-15
MMETSP1061	20121228|7625	Bacillariophyta/Bacillariophyceae/Bacillariaceae/Pseudo-nitzschia/pungens/cf. pungens	83.2	5e-14
MMETSP1057	20121228|61025	Bacillariophyta/Coscinodiscophyceae/Skeletonemaceae/Cyclotella/meneghiniana/CCMP 338	82.8	8e-14
MMETSP0329	20121206|3639	Bacillariophyta/Bacillariophyceae/Bacillariaceae/Pseudo-nitzschia/arenysensis/B593	79.7	3e-13
MMETSP1012	20131031|29180	Bacillariophyta/Coscinodiscophyceae/Lithodesmiaceae/Ditylum/brightwellii/GSO104	78.2	3e-13
MMETSP0580	20130426|29175	Bacillariophyta/Coscinodiscophyceae/Rhizosoleniaceae/Dactyliosolen/fragilissimus/Dactyliosolen fragilissimus	76.6	2e-12
MMETSP1060	20121228|70531	Bacillariophyta/Bacillariophyceae/Bacillariaceae/Pseudo-nitzschia/pungens/cf. cingulata	74.7	2e-11
MMETSP1001	20121228|75772	Bacillariophyta/Coscinodiscophyceae/Lithodesmiaceae/Ditylum/brightwellii/GSO105	72	2e-11
MMETSP1428	20130617|35577	Bacillariophyta/Coscinodiscophyceae/Skeletonemaceae/Skeletonema/marinoi/UNC1201	72.8	2e-11
MMETSP0593	20130828|47334	Bacillariophyta/Coscinodiscophyceae/Skeletonemaceae/Skeletonema/japonicum/CCMP2506	75.1	3e-11
MMETSP0013_2	20120614|13349	Bacillariophyta/Coscinodiscophyceae/Skeletonemaceae/Skeletonema/costatum/1716	72.8	8e-11
MMETSP0013_2	20120614|29500	Bacillariophyta/Coscinodiscophyceae/Skeletonemaceae/Skeletonema/costatum/1716	72.4	8e-11
MMETSP0013_2	20120614|30888	Bacillariophyta/Coscinodiscophyceae/Skeletonemaceae/Skeletonema/costatum/1716	72.4	9e-11

## Sheet: peptide chain release factor 
Query= MMETSP0321-20121206|24414_ORF|eukaryotic peptide chain release factor subunit 1
Moore Species ID	Moore transcript ID	Taxonomic classification	Score	E value
MMETSP1065	20121228|6291	Bacillariophyta/Bacillariophyceae/Amphipleuraceae/Amphiprora/paludosa/CCMP125	725	0
MMETSP0726	20121227|7059	Bacillariophyta/Bacillariophyceae/Amphipleuraceae/Amphiprora/sp./CCMP467	728	0
MMETSP0725	20121227|7075	Bacillariophyta/Bacillariophyceae/Amphipleuraceae/Amphiprora/sp./CCMP467	728	0
MMETSP0724	20121128|15810	Bacillariophyta/Bacillariophyceae/Amphipleuraceae/Amphiprora/sp./CCMP467	728	0
MMETSP0727	20121128|3600	Bacillariophyta/Bacillariophyceae/Amphipleuraceae/Amphiprora/sp./CCMP467	728	0
MMETSP0017_2	20120614|5052	Bacillariophyta/Bacillariophyceae/Bacillariaceae/Cylindrotheca/closterium/KMMCC:B-181	707	0
MMETSP0736	20130129|36193	Bacillariophyta/Bacillariophyceae/Bacillariaceae/Fragilariopsis/kerguelensis/L26-C5	664	0
MMETSP0736	20130129|16414	Bacillariophyta/Bacillariophyceae/Bacillariaceae/Fragilariopsis/kerguelensis/L26-C5	664	0
MMETSP0733	20121128|35160	Bacillariophyta/Bacillariophyceae/Bacillariaceae/Fragilariopsis/kerguelensis/L26-C5	664	0
MMETSP0735	20130129|14009	Bacillariophyta/Bacillariophyceae/Bacillariaceae/Fragilariopsis/kerguelensis/L26-C5	663	0
MMETSP0734	20130129|12065	Bacillariophyta/Bacillariophyceae/Bacillariaceae/Fragilariopsis/kerguelensis/L26-C5	663	0
MMETSP0733	20121128|27641	Bacillariophyta/Bacillariophyceae/Bacillariaceae/Fragilariopsis/kerguelensis/L26-C5	635	0
MMETSP0908	20130614|40060	Bacillariophyta/Bacillariophyceae/Bacillariaceae/Fragilariopsis/kerguelensis/L2-C3	663	0
MMETSP0906	20121228|12049	Bacillariophyta/Bacillariophyceae/Bacillariaceae/Fragilariopsis/kerguelensis/L2-C3	663	0
MMETSP0909	20121228|23817	Bacillariophyta/Bacillariophyceae/Bacillariaceae/Fragilariopsis/kerguelensis/L2-C3	663	0
MMETSP0907	20130614|91439	Bacillariophyta/Bacillariophyceae/Bacillariaceae/Fragilariopsis/kerguelensis/L2-C3	663	0
MMETSP0747	20121128|3348	Bacillariophyta/Bacillariophyceae/Bacillariaceae/Nitzschia/punctata/CCMP561	709	0
MMETSP0744	20121128|13255	Bacillariophyta/Bacillariophyceae/Bacillariaceae/Nitzschia/punctata/CCMP561	709	0
MMETSP0745	20121128|5348	Bacillariophyta/Bacillariophyceae/Bacillariaceae/Nitzschia/punctata/CCMP561	709	0
MMETSP0746	20121128|11922	Bacillariophyta/Bacillariophyceae/Bacillariaceae/Nitzschia/punctata/CCMP561	709	0
MMETSP0014_2	20120614|40626	Bacillariophyta/Bacillariophyceae/Bacillariaceae/Nitzschia/sp./RCC80	719	0
MMETSP0014_2	20120614|35811	Bacillariophyta/Bacillariophyceae/Bacillariaceae/Nitzschia/sp./RCC80	715	0
MMETSP0014_2	20120614|7499	Bacillariophyta/Bacillariophyceae/Bacillariaceae/Nitzschia/sp./RCC80	720	0
MMETSP0329	20121206|14079	Bacillariophyta/Bacillariophyceae/Bacillariaceae/Pseudo-nitzschia/arenysensis/B593	682	0
MMETSP0329	20121206|9352	Bacillariophyta/Bacillariophyceae/Bacillariaceae/Pseudo-nitzschia/arenysensis/B593	685	0
MMETSP0141_2	20121125|13685	Bacillariophyta/Bacillariophyceae/Bacillariaceae/Pseudo-nitzschia/australis/10249 10 AB	679	0
MMETSP0142_2	20121227|2370	Bacillariophyta/Bacillariophyceae/Bacillariaceae/Pseudo-nitzschia/australis/10249 10 AB	679	0
MMETSP0141_2	20121125|17879	Bacillariophyta/Bacillariophyceae/Bacillariaceae/Pseudo-nitzschia/australis/10249 10 AB	679	0
MMETSP0139_2	20121125|8083	Bacillariophyta/Bacillariophyceae/Bacillariaceae/Pseudo-nitzschia/australis/10249 10 AB	679	0
MMETSP0140_2	20121125|13316	Bacillariophyta/Bacillariophyceae/Bacillariaceae/Pseudo-nitzschia/australis/10249 10 AB	679	0
MMETSP0140_2	20121125|19309	Bacillariophyta/Bacillariophyceae/Bacillariaceae/Pseudo-nitzschia/australis/10249 10 AB	679	0
MMETSP0327	20121206|10723	Bacillariophyta/Bacillariophyceae/Bacillariaceae/Pseudo-nitzschia/delicatissima/B596	681	0
MMETSP0327	20121206|13148	Bacillariophyta/Bacillariophyceae/Bacillariaceae/Pseudo-nitzschia/delicatissima/B596	681	0
MMETSP1432	20130617|8259	Bacillariophyta/Bacillariophyceae/Bacillariaceae/Pseudo-nitzschia/delicatissima/UNC1205	665	0
MMETSP0851	20130426|5059	Bacillariophyta/Bacillariophyceae/Bacillariaceae/Pseudo-nitzschia/fraudulenta/WWA7	688	0
MMETSP0853	20130426|55441	Bacillariophyta/Bacillariophyceae/Bacillariaceae/Pseudo-nitzschia/fraudulenta/WWA7	629	0
MMETSP0850	20130426|666	Bacillariophyta/Bacillariophyceae/Bacillariaceae/Pseudo-nitzschia/fraudulenta/WWA7	531	0
MMETSP1061	20121228|75596	Bacillariophyta/Bacillariophyceae/Bacillariaceae/Pseudo-nitzschia/pungens/cf. pungens	689	0
MMETSP1336	20130426|5823	Bacillariophyta/Bacillariophyceae/Chaetocerotaceae/Chaetoceros/cf. neogracile/RCC1993	689	0
MMETSP1447	20131203|6549	Bacillariophyta/Bacillariophyceae/Chaetocerotaceae/Chaetoceros/dichaeta/CCMP1751	715	0
MMETSP0397	20121206|14698	Bacillariophyta/Bacillariophyceae/Cyclophoraceae/Cyclophora/tenuis/ECT3854	605	0
MMETSP1443	20131203|3168	Bacillariophyta/Bacillariophyceae/Entomoneidaceae/Entomoneis/sp./CCMP2396	701	0
MMETSP1176	20130426|8914	Bacillariophyta/Bacillariophyceae/Fragilariophyceae/Fragilariaceae/Synedropsis/recta cf/CCMP1620	717	0
MMETSP1360	20130828|10333	Bacillariophyta/Bacillariophyceae/Licmophoraceae/Licmophora/paradoxa/CCMP2313	561	0
MMETSP1352	20130426|4481	Bacillariophyta/Bacillariophyceae/Stauroneidaceae/Stauroneis/constricta/CCMP1120	710	0
MMETSP0009_2	20130614|15555	Bacillariophyta/Bacillariophyceae/Striatellaceae/Grammatophora/oceanica/CCMP 410	735	0
MMETSP0800	20121206|26862	Bacillariophyta/Bacillariophyceae/Striatellaceae/Striatella/unipunctata/CCMP2910	713	0
MMETSP0800	20121206|7323	Bacillariophyta/Bacillariophyceae/Striatellaceae/Striatella/unipunctata/CCMP2910	715	0
MMETSP0800	20121206|15537	Bacillariophyta/Bacillariophyceae/Striatellaceae/Striatella/unipunctata/CCMP2910	715	0
MMETSP1175	20131217|5057	Bacillariophyta/Bacillariophyceae/Triceratiaceae/Triceratium/dubium/CCMP147	737	0
MMETSP1449	20131203|2551	Bacillariophyta/Coscinodiscophyceae/Attheyaceae/Attheya/septentrionalis/CCMP2084	725	0
MMETSP1064	20121228|72393	Bacillariophyta/Coscinodiscophyceae/Aulacoseiraceae/Aulacoseira/subarctica/CCAP 1002/5	715	0
MMETSP0088	20131115|4882	Bacillariophyta/Coscinodiscophyceae/Chaetocerotaceae/Chaetoceros/affinis/CCMP159	704	0
MMETSP0090	20130426|6428	Bacillariophyta/Coscinodiscophyceae/Chaetocerotaceae/Chaetoceros/affinis/CCMP159	704	0
MMETSP0091	20130426|24502	Bacillariophyta/Coscinodiscophyceae/Chaetocerotaceae/Chaetoceros/affinis/CCMP159	642	0
MMETSP0090	20130426|2920	Bacillariophyta/Coscinodiscophyceae/Chaetocerotaceae/Chaetoceros/affinis/CCMP159	619	0
MMETSP0718	20130828|14063	Bacillariophyta/Coscinodiscophyceae/Chaetocerotaceae/Chaetoceros/curvisetus/Chaetoceros curvisetus	689	0
MMETSP0717	20131115|7121	Bacillariophyta/Coscinodiscophyceae/Chaetocerotaceae/Chaetoceros/curvisetus/Chaetoceros curvisetus	665	0
MMETSP0149	20130528|10679	Bacillariophyta/Coscinodiscophyceae/Chaetocerotaceae/Chaetoceros/debilis/MM31A-1	694	0
MMETSP0150	20130528|12635	Bacillariophyta/Coscinodiscophyceae/Chaetocerotaceae/Chaetoceros/debilis/MM31A-1	693	0
MMETSP0751	20121128|23014	Bacillariophyta/Coscinodiscophyceae/Chaetocerotaceae/Chaetoceros/neogracile/CCMP1317	703	0
MMETSP0753	20130528|10504	Bacillariophyta/Coscinodiscophyceae/Chaetocerotaceae/Chaetoceros/neogracile/CCMP1317	704	0
MMETSP0200_2	20121128|6909	Bacillariophyta/Coscinodiscophyceae/Chaetocerotaceae/Chaetoceros/sp./GSL56	701	0
MMETSP1429	20130617|83536	Bacillariophyta/Coscinodiscophyceae/Chaetocerotaceae/Chaetoceros/sp./UNC1202	682	0
MMETSP1066	20121228|127530	Bacillariophyta/Coscinodiscophyceae/Conscinodiscaceae/Coscinodiscus/wailesii/CCMP2513	740	0
MMETSP0010_2	20120614|6288	Bacillariophyta/Coscinodiscophyceae/Corethraceae/Corethron/hystrix/308	704	0
MMETSP0169	20130528|14167	Bacillariophyta/Coscinodiscophyceae/Corethraceae/Corethron/pennatum/L29A3	669	0
MMETSP0171	20130528|10726	Bacillariophyta/Coscinodiscophyceae/Corethraceae/Corethron/pennatum/L29A3	487	0
MMETSP0696	20121128|20556	Bacillariophyta/Coscinodiscophyceae/Cymatosiraceae/Extubocellulus/spinifer/CCMP396	728	0
MMETSP0698	20121128|20117	Bacillariophyta/Coscinodiscophyceae/Cymatosiraceae/Extubocellulus/spinifer/CCMP396	728	0
MMETSP0697	20121206|20295	Bacillariophyta/Coscinodiscophyceae/Cymatosiraceae/Extubocellulus/spinifer/CCMP396	728	0
MMETSP0699	20121125|10589	Bacillariophyta/Coscinodiscophyceae/Cymatosiraceae/Extubocellulus/spinifer/CCMP396	728	0
MMETSP1070	20121207|18565	Bacillariophyta/Coscinodiscophyceae/Cymatosiraceae/Minutocellus/polymorphus/NH13	725	0
MMETSP1322	20130828|1257	Bacillariophyta/Coscinodiscophyceae/Cymatosiraceae/Minutocellus/polymorphus/RCC2270	689	0
MMETSP0322	20121206|7199	Bacillariophyta/Coscinodiscophyceae/Leptocylindraceae/Leptocylindrus/danicus var. apora/B651	795	0
MMETSP0321	20121206|24414	Bacillariophyta/Coscinodiscophyceae/Leptocylindraceae/Leptocylindrus/danicus var. danicus/B650	893	0
MMETSP1362	20130617|20010	Bacillariophyta/Coscinodiscophyceae/Leptocylindraceae/Leptocylindrus/danicus/CCMP1856	889	0
MMETSP1002	20131115|427	Bacillariophyta/Coscinodiscophyceae/Lithodesmiaceae/Ditylum/brightwellii/GSO103	743	0
MMETSP1005	20130531|1719	Bacillariophyta/Coscinodiscophyceae/Lithodesmiaceae/Ditylum/brightwellii/GSO103	743	0
MMETSP1013	20130417|11872	Bacillariophyta/Coscinodiscophyceae/Lithodesmiaceae/Ditylum/brightwellii/GSO104	743	0
MMETSP1012	20131031|2276	Bacillariophyta/Coscinodiscophyceae/Lithodesmiaceae/Ditylum/brightwellii/GSO104	743	0
MMETSP1010	20121228|26110	Bacillariophyta/Coscinodiscophyceae/Lithodesmiaceae/Ditylum/brightwellii/GSO104	743	0
MMETSP1001	20121228|6642	Bacillariophyta/Coscinodiscophyceae/Lithodesmiaceae/Ditylum/brightwellii/GSO105	743	0
MMETSP0998	20121228|71365	Bacillariophyta/Coscinodiscophyceae/Lithodesmiaceae/Ditylum/brightwellii/GSO105	743	0
MMETSP1062	20121207|12888	Bacillariophyta/Coscinodiscophyceae/Lithodesmiaceae/Ditylum/brightwellii/Pop1 (SS4)	743	0
MMETSP1063	20121207|11256	Bacillariophyta/Coscinodiscophyceae/Lithodesmiaceae/Ditylum/brightwellii/Pop2 (SS10)	743	0
MMETSP0580	20130426|1446	Bacillariophyta/Coscinodiscophyceae/Rhizosoleniaceae/Dactyliosolen/fragilissimus/Dactyliosolen fragilissimus	714	0
MMETSP0174	20130528|1429	Bacillariophyta/Coscinodiscophyceae/Rhizosoleniaceae/Proboscia/alata/PI-D3	687	0
MMETSP0176	20130528|127218	Bacillariophyta/Coscinodiscophyceae/Rhizosoleniaceae/Proboscia/alata/PI-D3	687	0
MMETSP0816	20121228|3903	Bacillariophyta/Coscinodiscophyceae/Rhizosoleniaceae/Proboscia/inermis/CCAP1064/1	672	0
MMETSP0789	20121207|21222	Bacillariophyta/Coscinodiscophyceae/Rhizosoleniaceae/Rhizosolenia/setigera/CCMP 1694	723	0
MMETSP0789	20121207|15398	Bacillariophyta/Coscinodiscophyceae/Rhizosoleniaceae/Rhizosolenia/setigera/CCMP 1694	722	0
MMETSP1057	20121228|66000	Bacillariophyta/Coscinodiscophyceae/Skeletonemaceae/Cyclotella/meneghiniana/CCMP 338	691	0
MMETSP0013_2	20120614|6228	Bacillariophyta/Coscinodiscophyceae/Skeletonemaceae/Skeletonema/costatum/1716	698	0
MMETSP0013_2	20120614|22621	Bacillariophyta/Coscinodiscophyceae/Skeletonemaceae/Skeletonema/costatum/1716	697	0
MMETSP0562	20120912|8539	Bacillariophyta/Coscinodiscophyceae/Skeletonemaceae/Skeletonema/dohrnii/SkelB	700	0
MMETSP0578	20130828|59528	Bacillariophyta/Coscinodiscophyceae/Skeletonemaceae/Skeletonema/grethea/CCMP 1804	550	0
MMETSP0593	20130828|4474	Bacillariophyta/Coscinodiscophyceae/Skeletonemaceae/Skeletonema/japonicum/CCMP2506	696	0
MMETSP1040	20121108|4898	Bacillariophyta/Coscinodiscophyceae/Skeletonemaceae/Skeletonema/marinoi/FE60	698	0
MMETSP1040	20121108|13416	Bacillariophyta/Coscinodiscophyceae/Skeletonemaceae/Skeletonema/marinoi/FE60	698	0
MMETSP1039	20121108|14595	Bacillariophyta/Coscinodiscophyceae/Skeletonemaceae/Skeletonema/marinoi/FE7	696	0
MMETSP0920	20130426|58464	Bacillariophyta/Coscinodiscophyceae/Skeletonemaceae/Skeletonema/marinoi/skelA	698	0
MMETSP0918	20130131|1048	Bacillariophyta/Coscinodiscophyceae/Skeletonemaceae/Skeletonema/marinoi/skelA	699	0
MMETSP0320	20121206|21147	Bacillariophyta/Coscinodiscophyceae/Skeletonemaceae/Skeletonema/marinoi/SM1012Den-03	694	0
MMETSP0319	20121206|17536	Bacillariophyta/Coscinodiscophyceae/Skeletonemaceae/Skeletonema/marinoi/SM1012Hels-07	696	0
MMETSP1428	20130617|1671	Bacillariophyta/Coscinodiscophyceae/Skeletonemaceae/Skeletonema/marinoi/UNC1201	674	0
MMETSP0604	20130417|9034	Bacillariophyta/Coscinodiscophyceae/Skeletonemaceae/Skeletonema/menzelii/CCMP793	695	0
MMETSP0905	20130828|8953	Bacillariophyta/Coscinodiscophyceae/Skeletonemaceae/Thalassiosira/antarctica/CCMP982	681	0
MMETSP0904	20121228|5181	Bacillariophyta/Coscinodiscophyceae/Skeletonemaceae/Thalassiosira/antarctica/CCMP982	681	0
MMETSP0902	20130614|1926	Bacillariophyta/Coscinodiscophyceae/Skeletonemaceae/Thalassiosira/antarctica/CCMP982	681	0
MMETSP0903	20130614|856	Bacillariophyta/Coscinodiscophyceae/Skeletonemaceae/Thalassiosira/antarctica/CCMP982	681	0
MMETSP0494	20130426|38112	Bacillariophyta/Coscinodiscophyceae/Skeletonemaceae/Thalassiosira/gravida/GMp14c1	703	0
MMETSP0737	20130205|2231	Bacillariophyta/Coscinodiscophyceae/Skeletonemaceae/Thalassiosira/miniscula/CCMP1093	706	0
MMETSP0739	20130205|2363	Bacillariophyta/Coscinodiscophyceae/Skeletonemaceae/Thalassiosira/miniscula/CCMP1093	704	0
MMETSP0971	20121206|24590	Bacillariophyta/Coscinodiscophyceae/Skeletonemaceae/Thalassiosira/oceanica/CCMP1005	701	0
MMETSP0973	20130828|49740	Bacillariophyta/Coscinodiscophyceae/Skeletonemaceae/Thalassiosira/oceanica/CCMP1005	695	0
MMETSP0970	20120912|7174	Bacillariophyta/Coscinodiscophyceae/Skeletonemaceae/Thalassiosira/oceanica/CCMP1005	695	0
MMETSP0972	20120912|19358	Bacillariophyta/Coscinodiscophyceae/Skeletonemaceae/Thalassiosira/oceanica/CCMP1005	695	0
MMETSP1067	20121228|18611	Bacillariophyta/Coscinodiscophyceae/Skeletonemaceae/Thalassiosira/punctigera/Tpunct2005C2	698	0
MMETSP0403	20120918|22015	Bacillariophyta/Coscinodiscophyceae/Skeletonemaceae/Thalassiosira/rotula/CCMP3096	703	0
MMETSP0404_2	20130426|15757	Bacillariophyta/Coscinodiscophyceae/Skeletonemaceae/Thalassiosira/rotula/CCMP3096	703	0
MMETSP0910	20130528|13116	Bacillariophyta/Coscinodiscophyceae/Skeletonemaceae/Thalassiosira/rotula/GSO102	703	0
MMETSP0912	20130531|36468	Bacillariophyta/Coscinodiscophyceae/Skeletonemaceae/Thalassiosira/rotula/GSO102	574	0
MMETSP1059	20121228|65297	Bacillariophyta/Coscinodiscophyceae/Skeletonemaceae/Thalassiosira/sp./FW	707	0
MMETSP1071	20121207|16494	Bacillariophyta/Coscinodiscophyceae/Skeletonemaceae/Thalassiosira/sp./NH16	694	0
MMETSP1413	20130829|12670	Bacillariophyta/Coscinodiscophyceae/Skeletonemaceae/Thalassiosira/weissflogii/CCMP1010	722	0
MMETSP1414	20130829|474	Bacillariophyta/Coscinodiscophyceae/Skeletonemaceae/Thalassiosira/weissflogii/CCMP1010	722	0
MMETSP1405	20130829|1065	Bacillariophyta/Coscinodiscophyceae/Skeletonemaceae/Thalassiosira/weissflogii/CCMP1010	723	0
MMETSP1411	20130829|3237	Bacillariophyta/Coscinodiscophyceae/Skeletonemaceae/Thalassiosira/weissflogii/CCMP1010	722	0
MMETSP1409	20130829|1199	Bacillariophyta/Coscinodiscophyceae/Skeletonemaceae/Thalassiosira/weissflogii/CCMP1010	722	0
MMETSP1410	20130829|6418	Bacillariophyta/Coscinodiscophyceae/Skeletonemaceae/Thalassiosira/weissflogii/CCMP1010	722	0
MMETSP1407	20130829|599	Bacillariophyta/Coscinodiscophyceae/Skeletonemaceae/Thalassiosira/weissflogii/CCMP1010	722	0
MMETSP1406	20130829|771	Bacillariophyta/Coscinodiscophyceae/Skeletonemaceae/Thalassiosira/weissflogii/CCMP1010	722	0
MMETSP1422	20130829|1213	Bacillariophyta/Coscinodiscophyceae/Skeletonemaceae/Thalassiosira/weissflogii/CCMP1010	723	0
MMETSP1416	20130829|1411	Bacillariophyta/Coscinodiscophyceae/Skeletonemaceae/Thalassiosira/weissflogii/CCMP1010	722	0
MMETSP1421	20130829|337	Bacillariophyta/Coscinodiscophyceae/Skeletonemaceae/Thalassiosira/weissflogii/CCMP1010	722	0
MMETSP1408	20130829|4666	Bacillariophyta/Coscinodiscophyceae/Skeletonemaceae/Thalassiosira/weissflogii/CCMP1010	722	0
MMETSP1420	20130829|896	Bacillariophyta/Coscinodiscophyceae/Skeletonemaceae/Thalassiosira/weissflogii/CCMP1010	722	0
MMETSP1417	20130829|3114	Bacillariophyta/Coscinodiscophyceae/Skeletonemaceae/Thalassiosira/weissflogii/CCMP1010	722	0
MMETSP1415	20130829|927	Bacillariophyta/Coscinodiscophyceae/Skeletonemaceae/Thalassiosira/weissflogii/CCMP1010	722	0
MMETSP1412	20130829|3855	Bacillariophyta/Coscinodiscophyceae/Skeletonemaceae/Thalassiosira/weissflogii/CCMP1010	722	0
MMETSP1419	20130829|7775	Bacillariophyta/Coscinodiscophyceae/Skeletonemaceae/Thalassiosira/weissflogii/CCMP1010	721	0
MMETSP1418	20130829|7627	Bacillariophyta/Coscinodiscophyceae/Skeletonemaceae/Thalassiosira/weissflogii/CCMP1010	722	0
MMETSP0898_2	20130426|9512	Bacillariophyta/Coscinodiscophyceae/Skeletonemaceae/Thalassiosira/weissflogii/CCMP1010	722	0
MMETSP0900_2	20130426|564	Bacillariophyta/Coscinodiscophyceae/Skeletonemaceae/Thalassiosira/weissflogii/CCMP1010	723	0
MMETSP0901_2	20130828|3233	Bacillariophyta/Coscinodiscophyceae/Skeletonemaceae/Thalassiosira/weissflogii/CCMP1010	722	0
MMETSP0899_2	20130528|2839	Bacillariophyta/Coscinodiscophyceae/Skeletonemaceae/Thalassiosira/weissflogii/CCMP1010	722	0
MMETSP0879	20121228|10496	Bacillariophyta/Coscinodiscophyceae/Skeletonemaceae/Thalassiosira/weissflogii/CCMP1336	724	0
MMETSP0878	20121228|17171	Bacillariophyta/Coscinodiscophyceae/Skeletonemaceae/Thalassiosira/weissflogii/CCMP1336	723	0
MMETSP0880	20121228|9274	Bacillariophyta/Coscinodiscophyceae/Skeletonemaceae/Thalassiosira/weissflogii/CCMP1336	723	0
MMETSP0881	20121228|9399	Bacillariophyta/Coscinodiscophyceae/Skeletonemaceae/Thalassiosira/weissflogii/CCMP1336	723	0
MMETSP0794_2	20130614|19336	Bacillariophyta/Coscinodiscophyceae/Stephanopyxidacea/Stephanopyxis/turris/CCMP 815	718	0
MMETSP0015_2	20120614|16998	Bacillariophyta/Coscinodiscophyceae/Triceratiaceae/Odontella/aurita/isolate 1302-5	742	0
MMETSP0160_2	20130417|663	Bacillariophyta/Coscinodiscophyceae/Triceratiaceae/Odontella/Sinensis/Grunow 1884	735	0
MMETSP0418	20121206|9494	Bacillariophyta/Fragilariophyceae/Cyclophoraceae/Astrosyne/radiata/13vi08-1A	701	0
MMETSP0713	20130426|3985	Bacillariophyta/Fragilariophyceae/Fragilariaceae/Asterionellopsis/glacialis/Asterionellopsis glacialis	717	0
MMETSP0707	20130614|3186	Bacillariophyta/Fragilariophyceae/Fragilariaceae/Asterionellopsis/glacialis/CCMP134	720	0
MMETSP0706	20130129|6726	Bacillariophyta/Fragilariophyceae/Fragilariaceae/Asterionellopsis/glacialis/CCMP134	701	0
MMETSP0708	20121125|9557	Bacillariophyta/Fragilariophyceae/Fragilariaceae/Asterionellopsis/glacialis/CCMP134	667	0
MMETSP0705	20130205|38741	Bacillariophyta/Fragilariophyceae/Fragilariaceae/Asterionellopsis/glacialis/CCMP134	574	0
MMETSP1394	20130617|4628	Bacillariophyta/Fragilariophyceae/Fragilariaceae/Asterionellopsis/glacialis/CCMP1581	719	0
MMETSP1361	20130828|22085	Bacillariophyta/Fragilariophyceae/Fragilariaceae/Staurosira/complex sp./CCMP2646	712	0
MMETSP0786	20121207|20145	Bacillariophyta/Fragilariophyceae/Thalassionemataceae/Thalassionema/frauenfeldii/CCMP 1798	697	0
MMETSP0158	20130606|10232	Bacillariophyta/Fragilariophyceae/Thalassionemataceae/Thalassionema/nitzschioides/L26-B	694	0
MMETSP0156	20130528|3511	Bacillariophyta/Fragilariophyceae/Thalassionemataceae/Thalassionema/nitzschioides/L26-B	692	0
MMETSP0154	20130528|870	Bacillariophyta/Fragilariophyceae/Thalassionemataceae/Thalassiothrix/antarctica/L6-D1	692	0
MMETSP0152	20130528|20151	Bacillariophyta/Fragilariophyceae/Thalassionemataceae/Thalassiothrix/antarctica/L6-D1	692	0
MMETSP1171	20130828|295	Bacillariophyta/Mediophyceae/Lithodesmiaceae/Helicotheca/tamensis/CCMP826	741	0
MMETSP0091	20130426|6146	Bacillariophyta/Coscinodiscophyceae/Chaetocerotaceae/Chaetoceros/affinis/CCMP159	509	3e-176
MMETSP0493	20130528|46094	Bacillariophyta/Coscinodiscophyceae/Skeletonemaceae/Thalassiosira/gravida/GMp14c1	500	2e-172
MMETSP0014_2	20120614|18980	Bacillariophyta/Bacillariophyceae/Bacillariaceae/Nitzschia/sp./RCC80	494	6e-169
MMETSP0852	20130820|67370	Bacillariophyta/Bacillariophyceae/Bacillariaceae/Pseudo-nitzschia/fraudulenta/WWA7	491	4e-167
MMETSP0911	20130528|8945	Bacillariophyta/Coscinodiscophyceae/Skeletonemaceae/Thalassiosira/rotula/GSO102	479	3e-164
MMETSP0318_2	20130129|264	Bacillariophyta/Bacillariophyceae/Catenulaceae/Amphora/coffeaeformis/CCMP127	338	4e-163
MMETSP0851	20130426|191557	Bacillariophyta/Bacillariophyceae/Bacillariaceae/Pseudo-nitzschia/fraudulenta/WWA7	363	2e-158
MMETSP1063	20121207|14568	Bacillariophyta/Coscinodiscophyceae/Lithodesmiaceae/Ditylum/brightwellii/Pop2 (SS10)	442	2e-147
MMETSP1002	20131115|6508	Bacillariophyta/Coscinodiscophyceae/Lithodesmiaceae/Ditylum/brightwellii/GSO103	440	9e-147
MMETSP1010	20121228|4018	Bacillariophyta/Coscinodiscophyceae/Lithodesmiaceae/Ditylum/brightwellii/GSO104	442	1e-146
MMETSP1012	20131031|8912	Bacillariophyta/Coscinodiscophyceae/Lithodesmiaceae/Ditylum/brightwellii/GSO104	441	2e-145
MMETSP1013	20130417|5222	Bacillariophyta/Coscinodiscophyceae/Lithodesmiaceae/Ditylum/brightwellii/GSO104	439	2e-145
MMETSP0998	20121228|7248	Bacillariophyta/Coscinodiscophyceae/Lithodesmiaceae/Ditylum/brightwellii/GSO105	437	4e-145
MMETSP0794_2	20130614|51294	Bacillariophyta/Coscinodiscophyceae/Stephanopyxidacea/Stephanopyxis/turris/CCMP 815	320	4e-145
MMETSP1070	20121207|13308	Bacillariophyta/Coscinodiscophyceae/Cymatosiraceae/Minutocellus/polymorphus/NH13	396	2e-132
MMETSP0724	20121128|12364	Bacillariophyta/Bacillariophyceae/Amphipleuraceae/Amphiprora/sp./CCMP467	392	3e-131
MMETSP0418	20121206|4429	Bacillariophyta/Fragilariophyceae/Cyclophoraceae/Astrosyne/radiata/13vi08-1A	308	2e-130
MMETSP0092	20131115|6488	Bacillariophyta/Coscinodiscophyceae/Chaetocerotaceae/Chaetoceros/affinis/CCMP159	384	3e-128
MMETSP1175	20131217|65547	Bacillariophyta/Bacillariophyceae/Triceratiaceae/Triceratium/dubium/CCMP147	394	9e-127
MMETSP0015_2	20120614|9823	Bacillariophyta/Coscinodiscophyceae/Triceratiaceae/Odontella/aurita/isolate 1302-5	384	1e-124
MMETSP0009_2	20130614|1384	Bacillariophyta/Bacillariophyceae/Striatellaceae/Grammatophora/oceanica/CCMP 410	377	2e-122
MMETSP0913	20130531|1884	Bacillariophyta/Coscinodiscophyceae/Skeletonemaceae/Thalassiosira/rotula/GSO102	358	5e-118
MMETSP1435	20131217|1600	Bacillariophyta/Bacillariophyceae/Chaetocerotaceae/Chaetoceros/brevis/CCMP164	352	2e-115
MMETSP0397	20121206|13433	Bacillariophyta/Bacillariophyceae/Cyclophoraceae/Cyclophora/tenuis/ECT3854	345	1e-113
MMETSP0707	20130614|5850	Bacillariophyta/Fragilariophyceae/Fragilariaceae/Asterionellopsis/glacialis/CCMP134	353	1e-109
MMETSP0786	20121207|5823	Bacillariophyta/Fragilariophyceae/Thalassionemataceae/Thalassionema/frauenfeldii/CCMP 1798	345	2e-108
MMETSP0705	20130205|69880	Bacillariophyta/Fragilariophyceae/Fragilariaceae/Asterionellopsis/glacialis/CCMP134	351	6e-108
MMETSP0492	20130828|19345	Bacillariophyta/Coscinodiscophyceae/Skeletonemaceae/Thalassiosira/gravida/GMp14c1	325	8e-106
MMETSP1001	20121228|27278	Bacillariophyta/Coscinodiscophyceae/Lithodesmiaceae/Ditylum/brightwellii/GSO105	298	3e-94
MMETSP0738	20130409|6850	Bacillariophyta/Coscinodiscophyceae/Skeletonemaceae/Thalassiosira/miniscula/CCMP1093	291	2e-92
MMETSP1434	20131217|6233	Bacillariophyta/Bacillariophyceae/Thalassiosiraceae/Minutocellus/polymorphus/CCMP3303	288	2e-91
MMETSP0418	20121206|25090	Bacillariophyta/Fragilariophyceae/Cyclophoraceae/Astrosyne/radiata/13vi08-1A	241	2e-91
MMETSP1062	20121207|16745	Bacillariophyta/Coscinodiscophyceae/Lithodesmiaceae/Ditylum/brightwellii/Pop1 (SS4)	285	1e-89
MMETSP1005	20130531|41434	Bacillariophyta/Coscinodiscophyceae/Lithodesmiaceae/Ditylum/brightwellii/GSO103	285	3e-89
MMETSP0708	20121125|6659	Bacillariophyta/Fragilariophyceae/Fragilariaceae/Asterionellopsis/glacialis/CCMP134	290	2e-88
MMETSP0160_2	20130417|85353	Bacillariophyta/Coscinodiscophyceae/Triceratiaceae/Odontella/Sinensis/Grunow 1884	261	4e-82
MMETSP0740	20130409|4393	Bacillariophyta/Coscinodiscophyceae/Skeletonemaceae/Thalassiosira/miniscula/CCMP1093	207	3e-61
MMETSP0092	20131115|16469	Bacillariophyta/Coscinodiscophyceae/Chaetocerotaceae/Chaetoceros/affinis/CCMP159	193	1e-56
MMETSP0171	20130528|107402	Bacillariophyta/Coscinodiscophyceae/Corethraceae/Corethron/pennatum/L29A3	198	1e-56
MMETSP0318_2	20130129|14239	Bacillariophyta/Bacillariophyceae/Catenulaceae/Amphora/coffeaeformis/CCMP127	191	1e-55
MMETSP0706	20130129|10193	Bacillariophyta/Fragilariophyceae/Fragilariaceae/Asterionellopsis/glacialis/CCMP134	195	3e-53
MMETSP1360	20130828|70324	Bacillariophyta/Bacillariophyceae/Licmophoraceae/Licmophora/paradoxa/CCMP2313	170	7e-48
MMETSP1005	20130531|2114	Bacillariophyta/Coscinodiscophyceae/Lithodesmiaceae/Ditylum/brightwellii/GSO103	177	2e-46
MMETSP1062	20121207|21588	Bacillariophyta/Coscinodiscophyceae/Lithodesmiaceae/Ditylum/brightwellii/Pop1 (SS4)	169	9e-46
MMETSP1012	20131031|11300	Bacillariophyta/Coscinodiscophyceae/Lithodesmiaceae/Ditylum/brightwellii/GSO104	179	3e-45
MMETSP1062	20121207|16292	Bacillariophyta/Coscinodiscophyceae/Lithodesmiaceae/Ditylum/brightwellii/Pop1 (SS4)	166	2e-44
MMETSP1063	20121207|5408	Bacillariophyta/Coscinodiscophyceae/Lithodesmiaceae/Ditylum/brightwellii/Pop2 (SS10)	175	7e-44
MMETSP1001	20121228|93572	Bacillariophyta/Coscinodiscophyceae/Lithodesmiaceae/Ditylum/brightwellii/GSO105	173	2e-43
MMETSP0850	20130426|41982	Bacillariophyta/Bacillariophyceae/Bacillariaceae/Pseudo-nitzschia/fraudulenta/WWA7	156	4e-43
MMETSP0705	20130205|55487	Bacillariophyta/Fragilariophyceae/Fragilariaceae/Asterionellopsis/glacialis/CCMP134	155	2e-42
MMETSP1062	20121207|12108	Bacillariophyta/Coscinodiscophyceae/Lithodesmiaceae/Ditylum/brightwellii/Pop1 (SS4)	158	1e-41
MMETSP0171	20130528|6907	Bacillariophyta/Coscinodiscophyceae/Corethraceae/Corethron/pennatum/L29A3	155	2e-40
MMETSP1434	20131217|7628	Bacillariophyta/Bacillariophyceae/Thalassiosiraceae/Minutocellus/polymorphus/CCMP3303	146	5e-39
MMETSP0913	20130531|36676	Bacillariophyta/Coscinodiscophyceae/Skeletonemaceae/Thalassiosira/rotula/GSO102	139	7e-37
MMETSP0493	20130528|36067	Bacillariophyta/Coscinodiscophyceae/Skeletonemaceae/Thalassiosira/gravida/GMp14c1	137	3e-36
MMETSP0719	20130205|34080	Bacillariophyta/Coscinodiscophyceae/Chaetocerotaceae/Chaetoceros/curvisetus/Chaetoceros curvisetus	124	1e-30
MMETSP0706	20130129|18951	Bacillariophyta/Fragilariophyceae/Fragilariaceae/Asterionellopsis/glacialis/CCMP134	87	4e-30
MMETSP1062	20121207|17113	Bacillariophyta/Coscinodiscophyceae/Lithodesmiaceae/Ditylum/brightwellii/Pop1 (SS4)	124	3e-29
MMETSP0091	20130426|6650	Bacillariophyta/Coscinodiscophyceae/Chaetocerotaceae/Chaetoceros/affinis/CCMP159	120	4e-29
MMETSP0092	20131115|51008	Bacillariophyta/Coscinodiscophyceae/Chaetocerotaceae/Chaetoceros/affinis/CCMP159	118	3e-28
MMETSP0014_2	20120614|36980	Bacillariophyta/Bacillariophyceae/Bacillariaceae/Nitzschia/sp./RCC80	126	4e-28
MMETSP1171	20130828|1176	Bacillariophyta/Mediophyceae/Lithodesmiaceae/Helicotheca/tamensis/CCMP826	112	3e-24
MMETSP1002	20131115|12051	Bacillariophyta/Coscinodiscophyceae/Lithodesmiaceae/Ditylum/brightwellii/GSO103	98.2	4e-21
MMETSP1005	20130531|11617	Bacillariophyta/Coscinodiscophyceae/Lithodesmiaceae/Ditylum/brightwellii/GSO103	102	1e-20
MMETSP0998	20121228|93206	Bacillariophyta/Coscinodiscophyceae/Lithodesmiaceae/Ditylum/brightwellii/GSO105	103	1e-20
MMETSP1001	20121228|5155	Bacillariophyta/Coscinodiscophyceae/Lithodesmiaceae/Ditylum/brightwellii/GSO105	102	1e-20
MMETSP1063	20121207|9000	Bacillariophyta/Coscinodiscophyceae/Lithodesmiaceae/Ditylum/brightwellii/Pop2 (SS10)	102	1e-20
MMETSP1013	20130417|4357	Bacillariophyta/Coscinodiscophyceae/Lithodesmiaceae/Ditylum/brightwellii/GSO104	102	3e-20
MMETSP1012	20131031|41489	Bacillariophyta/Coscinodiscophyceae/Lithodesmiaceae/Ditylum/brightwellii/GSO104	101	7e-20
MMETSP1010	20121228|8167	Bacillariophyta/Coscinodiscophyceae/Lithodesmiaceae/Ditylum/brightwellii/GSO104	100	8e-20
MMETSP0088	20131115|21098	Bacillariophyta/Coscinodiscophyceae/Chaetocerotaceae/Chaetoceros/affinis/CCMP159	90.5	6e-19
MMETSP0092	20131115|35410	Bacillariophyta/Coscinodiscophyceae/Chaetocerotaceae/Chaetoceros/affinis/CCMP159	81.3	6e-16
MMETSP0014_2	20120614|9254	Bacillariophyta/Bacillariophyceae/Bacillariaceae/Nitzschia/sp./RCC80	87.4	3e-15
MMETSP0171	20130528|32729	Bacillariophyta/Coscinodiscophyceae/Corethraceae/Corethron/pennatum/L29A3	68.9	3e-15
MMETSP1062	20121207|193	Bacillariophyta/Coscinodiscophyceae/Lithodesmiaceae/Ditylum/brightwellii/Pop1 (SS4)	...	102
MMETSP0317	20121206|150	Bacillariophyta/Bacillariophyceae/Catenulaceae/Amphora/coffeaeformis/CCMP127	...	309
MMETSP1423	20130617|404	Bacillariophyta/Bacillariophyceae/Bacillariaceae/Pseudo-nitzschia/heimii/UNC1101	...	671
MMETSP1060	20121228|706	Bacillariophyta/Bacillariophyceae/Bacillariaceae/Pseudo-nitzschia/pungens/cf. cingulata	...	687
MMETSP0603	20130417|916	Bacillariophyta/Coscinodiscophyceae/Skeletonemaceae/Skeletonema/menzelii/CCMP793	...	695
MMETSP1058	20130122|808	Bacillariophyta/Coscinodiscophyceae/Skeletonemaceae/Detonula/confervacea/CCMP 353	...	697
MMETSP0316	20121206|674	Bacillariophyta/Bacillariophyceae/Catenulaceae/Amphora/coffeaeformis/CCMP127	...	699
MMETSP0563	20130528|558	Bacillariophyta/Coscinodiscophyceae/Skeletonemaceae/Skeletonema/dohrnii/SkelB	...	701
MMETSP1437	20131217|719	Bacillariophyta/Coscinodiscophyceae/Hemiaulaceae/Eucampia/antarctica/CCMP1452	...	705

## Sheet: flagellar associated protein
Query= MMETSP0321-20121206|8139_ORF|flagellar associated protein
Moore Species ID	Moore transcript ID	Taxonomic classification	Score	E value
MMETSP0851	20130426|34015	Bacillariophyta/Bacillariophyceae/Bacillariaceae/Pseudo-nitzschia/fraudulenta/WWA7	643	0
MMETSP1066	20121228|292164	Bacillariophyta/Coscinodiscophyceae/Conscinodiscaceae/Coscinodiscus/wailesii/CCMP2513	611	0
MMETSP0321	20121206|8139	Bacillariophyta/Coscinodiscophyceae/Leptocylindraceae/Leptocylindrus/danicus var. danicus/B650	1301	0
MMETSP0321	20121206|29637	Bacillariophyta/Coscinodiscophyceae/Leptocylindraceae/Leptocylindrus/danicus var. danicus/B650	868	0
MMETSP0998	20121228|62422	Bacillariophyta/Coscinodiscophyceae/Lithodesmiaceae/Ditylum/brightwellii/GSO105	683	0
MMETSP1062	20121207|767	Bacillariophyta/Coscinodiscophyceae/Lithodesmiaceae/Ditylum/brightwellii/Pop1 (SS4)	684	0
MMETSP0174	20130528|127438	Bacillariophyta/Coscinodiscophyceae/Rhizosoleniaceae/Proboscia/alata/PI-D3	652	0
MMETSP0015_2	20120614|20932	Bacillariophyta/Coscinodiscophyceae/Triceratiaceae/Odontella/aurita/isolate 1302-5	546	0
MMETSP1063	20121207|28497	Bacillariophyta/Coscinodiscophyceae/Lithodesmiaceae/Ditylum/brightwellii/Pop2 (SS10)	509	4e-172
MMETSP1064	20121228|54349	Bacillariophyta/Coscinodiscophyceae/Aulacoseiraceae/Aulacoseira/subarctica/CCAP 1002/5	512	7e-170
MMETSP1063	20121207|28	Bacillariophyta/Coscinodiscophyceae/Lithodesmiaceae/Ditylum/brightwellii/Pop2 (SS10)	448	4e-149	n
MMETSP0404_2	20130426|61698	Bacillariophyta/Coscinodiscophyceae/Skeletonemaceae/Thalassiosira/rotula/CCMP3096	465	7e-141
MMETSP0879	20121228|39440	Bacillariophyta/Coscinodiscophyceae/Skeletonemaceae/Thalassiosira/weissflogii/CCMP1336	456	8e-139
MMETSP1407	20130829|43166	Bacillariophyta/Coscinodiscophyceae/Skeletonemaceae/Thalassiosira/weissflogii/CCMP1010	446	3e-138
MMETSP0881	20121228|6244	Bacillariophyta/Coscinodiscophyceae/Skeletonemaceae/Thalassiosira/weissflogii/CCMP1336	443	3e-136
MMETSP0739	20130205|8523	Bacillariophyta/Coscinodiscophyceae/Skeletonemaceae/Thalassiosira/miniscula/CCMP1093	432	9e-130
MMETSP0737	20130205|65731	Bacillariophyta/Coscinodiscophyceae/Skeletonemaceae/Thalassiosira/miniscula/CCMP1093	432	2e-129
MMETSP1071	20121207|198	Bacillariophyta/Coscinodiscophyceae/Skeletonemaceae/Thalassiosira/sp./NH16	351	1e-119
MMETSP0090	20130426|49216	Bacillariophyta/Coscinodiscophyceae/Chaetocerotaceae/Chaetoceros/affinis/CCMP159	387	9e-118
MMETSP1012	20131031|20222	Bacillariophyta/Coscinodiscophyceae/Lithodesmiaceae/Ditylum/brightwellii/GSO104	365	4e-117
MMETSP0900_2	20130426|4661	Bacillariophyta/Coscinodiscophyceae/Skeletonemaceae/Thalassiosira/weissflogii/CCMP1010	334	4e-113
MMETSP0699	20121125|29530	Bacillariophyta/Coscinodiscophyceae/Cymatosiraceae/Extubocellulus/spinifer/CCMP396	377	2e-112
MMETSP0699	20121125|17130	Bacillariophyta/Coscinodiscophyceae/Cymatosiraceae/Extubocellulus/spinifer/CCMP396	377	3e-112
MMETSP0898_2	20130426|5279	Bacillariophyta/Coscinodiscophyceae/Skeletonemaceae/Thalassiosira/weissflogii/CCMP1010	370	1e-110
MMETSP0320	20121206|10299	Bacillariophyta/Coscinodiscophyceae/Skeletonemaceae/Skeletonema/marinoi/SM1012Den-03	363	7e-107
MMETSP0604	20130417|72525	Bacillariophyta/Coscinodiscophyceae/Skeletonemaceae/Skeletonema/menzelii/CCMP793	265	4e-102
MMETSP1418	20130829|7277	Bacillariophyta/Coscinodiscophyceae/Skeletonemaceae/Thalassiosira/weissflogii/CCMP1010	343	5e-101
MMETSP0699	20121125|4396	Bacillariophyta/Coscinodiscophyceae/Cymatosiraceae/Extubocellulus/spinifer/CCMP396	204	1e-96
MMETSP1405	20130829|5469	Bacillariophyta/Coscinodiscophyceae/Skeletonemaceae/Thalassiosira/weissflogii/CCMP1010	328	9e-96
MMETSP0320	20121206|4122	Bacillariophyta/Coscinodiscophyceae/Skeletonemaceae/Skeletonema/marinoi/SM1012Den-03	234	3e-95
MMETSP0200_2	20121128|173	Bacillariophyta/Coscinodiscophyceae/Chaetocerotaceae/Chaetoceros/sp./GSL56	322	2e-94
MMETSP1408	20130829|40974	Bacillariophyta/Coscinodiscophyceae/Skeletonemaceae/Thalassiosira/weissflogii/CCMP1010	280	3e-94
MMETSP1057	20121228|3989	Bacillariophyta/Coscinodiscophyceae/Skeletonemaceae/Cyclotella/meneghiniana/CCMP 338	323	8e-94
MMETSP0880	20121228|40892	Bacillariophyta/Coscinodiscophyceae/Skeletonemaceae/Thalassiosira/weissflogii/CCMP1336	326	4e-93
MMETSP1409	20130829|38023	Bacillariophyta/Coscinodiscophyceae/Skeletonemaceae/Thalassiosira/weissflogii/CCMP1010	153	5e-92
MMETSP1419	20130829|39832	Bacillariophyta/Coscinodiscophyceae/Skeletonemaceae/Thalassiosira/weissflogii/CCMP1010	293	6e-83
MMETSP1059	20121228|2799	Bacillariophyta/Coscinodiscophyceae/Skeletonemaceae/Thalassiosira/sp./FW	282	7e-83
MMETSP1013	20130417|9098	Bacillariophyta/Coscinodiscophyceae/Lithodesmiaceae/Ditylum/brightwellii/GSO104	253	9e-76
MMETSP0878	20121228|7163	Bacillariophyta/Coscinodiscophyceae/Skeletonemaceae/Thalassiosira/weissflogii/CCMP1336	271	3e-75
MMETSP1428	20130617|43934	Bacillariophyta/Coscinodiscophyceae/Skeletonemaceae/Skeletonema/marinoi/UNC1201	249	4e-73
MMETSP0593	20130828|46125	Bacillariophyta/Coscinodiscophyceae/Skeletonemaceae/Skeletonema/japonicum/CCMP2506	254	6e-73
MMETSP1417	20130829|6824	Bacillariophyta/Coscinodiscophyceae/Skeletonemaceae/Thalassiosira/weissflogii/CCMP1010	260	8e-72
MMETSP1411	20130829|48289	Bacillariophyta/Coscinodiscophyceae/Skeletonemaceae/Thalassiosira/weissflogii/CCMP1010	250	2e-68
MMETSP0740	20130409|6671	Bacillariophyta/Coscinodiscophyceae/Skeletonemaceae/Thalassiosira/miniscula/CCMP1093	237	2e-66
MMETSP1322	20130828|6416	Bacillariophyta/Coscinodiscophyceae/Cymatosiraceae/Minutocellus/polymorphus/RCC2270	227	8e-65
MMETSP0603	20130417|72003	Bacillariophyta/Coscinodiscophyceae/Skeletonemaceae/Skeletonema/menzelii/CCMP793	141	2e-63
MMETSP0319	20121206|408	Bacillariophyta/Coscinodiscophyceae/Skeletonemaceae/Skeletonema/marinoi/SM1012Hels-07	214	5e-61
MMETSP0149	20130528|7682	Bacillariophyta/Coscinodiscophyceae/Chaetocerotaceae/Chaetoceros/debilis/MM31A-1	211	4e-59
MMETSP0899_2	20130528|5256	Bacillariophyta/Coscinodiscophyceae/Skeletonemaceae/Thalassiosira/weissflogii/CCMP1010	141	3e-55
MMETSP1063	20121207|33174	Bacillariophyta/Coscinodiscophyceae/Lithodesmiaceae/Ditylum/brightwellii/Pop2 (SS10)	187	2e-51
MMETSP0903	20130614|41485	Bacillariophyta/Coscinodiscophyceae/Skeletonemaceae/Thalassiosira/antarctica/CCMP982	194	6e-50
MMETSP0794_2	20130614|36606	Bacillariophyta/Coscinodiscophyceae/Stephanopyxidacea/Stephanopyxis/turris/CCMP 815	157	8e-42
MMETSP1413	20130829|6654	Bacillariophyta/Coscinodiscophyceae/Skeletonemaceae/Thalassiosira/weissflogii/CCMP1010	102	1e-40
MMETSP1412	20130829|51888	Bacillariophyta/Coscinodiscophyceae/Skeletonemaceae/Thalassiosira/weissflogii/CCMP1010	168	1e-40
MMETSP1063	20121207|33598	Bacillariophyta/Coscinodiscophyceae/Lithodesmiaceae/Ditylum/brightwellii/Pop2 (SS10)	140	5e-39
MMETSP1063	20121207|24686	Bacillariophyta/Coscinodiscophyceae/Lithodesmiaceae/Ditylum/brightwellii/Pop2 (SS10)	141	8e-36
MMETSP0901_2	20130828|38543	Bacillariophyta/Coscinodiscophyceae/Skeletonemaceae/Thalassiosira/weissflogii/CCMP1010	152	2e-35
MMETSP1422	20130829|39764	Bacillariophyta/Coscinodiscophyceae/Skeletonemaceae/Thalassiosira/weissflogii/CCMP1010	102	1e-32
MMETSP1410	20130829|8722	Bacillariophyta/Coscinodiscophyceae/Skeletonemaceae/Thalassiosira/weissflogii/CCMP1010	140	1e-31
MMETSP0092	20131115|39716	Bacillariophyta/Coscinodiscophyceae/Chaetocerotaceae/Chaetoceros/affinis/CCMP159	127	2e-31
MMETSP0562	20120912|5547	Bacillariophyta/Coscinodiscophyceae/Skeletonemaceae/Skeletonema/dohrnii/SkelB	116	5e-26
MMETSP0149	20130528|55501	Bacillariophyta/Coscinodiscophyceae/Chaetocerotaceae/Chaetoceros/debilis/MM31A-1	109	3e-25
MMETSP0973	20130828|53750	Bacillariophyta/Coscinodiscophyceae/Skeletonemaceae/Thalassiosira/oceanica/CCMP1005	109	2e-24
MMETSP0902	20130614|11350	Bacillariophyta/Coscinodiscophyceae/Skeletonemaceae/Thalassiosira/antarctica/CCMP982	115	9e-24
MMETSP1416	20130829|57133	Bacillariophyta/Coscinodiscophyceae/Skeletonemaceae/Thalassiosira/weissflogii/CCMP1010	113	3e-23
MMETSP0905	20130828|65140	Bacillariophyta/Coscinodiscophyceae/Skeletonemaceae/Thalassiosira/antarctica/CCMP982	113	4e-23
MMETSP1406	20130829|7108	Bacillariophyta/Coscinodiscophyceae/Skeletonemaceae/Thalassiosira/weissflogii/CCMP1010	107	2e-21
MMETSP1421	20130829|5143	Bacillariophyta/Coscinodiscophyceae/Skeletonemaceae/Thalassiosira/weissflogii/CCMP1010	102	6e-20
MMETSP0904	20121228|68034	Bacillariophyta/Coscinodiscophyceae/Skeletonemaceae/Thalassiosira/antarctica/CCMP982	100	1e-19
MMETSP1415	20130829|52781	Bacillariophyta/Coscinodiscophyceae/Skeletonemaceae/Thalassiosira/weissflogii/CCMP1010	101	3e-19
MMETSP1414	20130829|6264	Bacillariophyta/Coscinodiscophyceae/Skeletonemaceae/Thalassiosira/weissflogii/CCMP1010	101	3e-19
MMETSP1420	20130829|7379	Bacillariophyta/Coscinodiscophyceae/Skeletonemaceae/Thalassiosira/weissflogii/CCMP1010	100	3e-19
MMETSP0738	20130409|3212	Bacillariophyta/Coscinodiscophyceae/Skeletonemaceae/Thalassiosira/miniscula/CCMP1093	93.2	1e-17
MMETSP0319	20121206|5992	Bacillariophyta/Coscinodiscophyceae/Skeletonemaceae/Skeletonema/marinoi/SM1012Hels-07	81.3	9e-17
MMETSP0794_2	20130614|25340	Bacillariophyta/Coscinodiscophyceae/Stephanopyxidacea/Stephanopyxis/turris/CCMP 815	82.8	1e-15
MMETSP1411	20130829|41954	Bacillariophyta/Coscinodiscophyceae/Skeletonemaceae/Thalassiosira/weissflogii/CCMP1010	82.4	3e-15
MMETSP1429	20130617|4381	Bacillariophyta/Coscinodiscophyceae/Chaetocerotaceae/Chaetoceros/sp./UNC1202	79.3	1e-14
MMETSP0013_2	20120614|27474	Bacillariophyta/Coscinodiscophyceae/Skeletonemaceae/Skeletonema/costatum/1716	78.2	2e-14
MMETSP0593	20130828|5057	Bacillariophyta/Coscinodiscophyceae/Skeletonemaceae/Skeletonema/japonicum/CCMP2506	80.5	2e-14
MMETSP0918	20130131|77814	Bacillariophyta/Coscinodiscophyceae/Skeletonemaceae/Skeletonema/marinoi/skelA	77.4	1e-13
MMETSP0973	20130828|48638	Bacillariophyta/Coscinodiscophyceae/Skeletonemaceae/Thalassiosira/oceanica/CCMP1005	75.1	2e-13
MMETSP1410	20130829|43713	Bacillariophyta/Coscinodiscophyceae/Skeletonemaceae/Thalassiosira/weissflogii/CCMP1010	82.8	2e-13
MMETSP0971	20121206|31055	Bacillariophyta/Coscinodiscophyceae/Skeletonemaceae/Thalassiosira/oceanica/CCMP1005	74.7	3e-13
MMETSP1322	20130828|16985	Bacillariophyta/Coscinodiscophyceae/Cymatosiraceae/Minutocellus/polymorphus/RCC2270	74.7	4e-13
MMETSP0971	20121206|30354	Bacillariophyta/Coscinodiscophyceae/Skeletonemaceae/Thalassiosira/oceanica/CCMP1005	75.9	5e-13
MMETSP1012	20131031|5247	Bacillariophyta/Coscinodiscophyceae/Lithodesmiaceae/Ditylum/brightwellii/GSO104	73.9	7e-13
MMETSP0971	20121206|26907	Bacillariophyta/Coscinodiscophyceae/Skeletonemaceae/Thalassiosira/oceanica/CCMP1005	76.3	1e-12
MMETSP1429	20130617|56608	Bacillariophyta/Coscinodiscophyceae/Chaetocerotaceae/Chaetoceros/sp./UNC1202	72	3e-12
MMETSP1429	20130617|37279	Bacillariophyta/Coscinodiscophyceae/Chaetocerotaceae/Chaetoceros/sp./UNC1202	72	3e-12
MMETSP0091	20130426|53449	Bacillariophyta/Coscinodiscophyceae/Chaetocerotaceae/Chaetoceros/affinis/CCMP159	68.9	2e-11

## Sheet: g-protein alpha subunit 1
Query= MMETSP0321-20121206|11868_ORF|g-protein alpha subunit 1
Moore Species ID	Moore transcript ID	Taxonomic classification	Score	E value
MMETSP0322	20121206|5730	Bacillariophyta/Coscinodiscophyceae/Leptocylindraceae/Leptocylindrus/danicus var. apora/B651	561	0
MMETSP0321	20121206|11868	Bacillariophyta/Coscinodiscophyceae/Leptocylindraceae/Leptocylindrus/danicus var. danicus/B650	716	0
MMETSP1362	20130617|8544	Bacillariophyta/Coscinodiscophyceae/Leptocylindraceae/Leptocylindrus/danicus/CCMP1856	514	3e-180
MMETSP1001	20121228|61076	Bacillariophyta/Coscinodiscophyceae/Lithodesmiaceae/Ditylum/brightwellii/GSO105	513	1e-178
MMETSP1002	20131115|38834	Bacillariophyta/Coscinodiscophyceae/Lithodesmiaceae/Ditylum/brightwellii/GSO103	513	5e-178
MMETSP0998	20121228|19646	Bacillariophyta/Coscinodiscophyceae/Lithodesmiaceae/Ditylum/brightwellii/GSO105	513	9e-178
MMETSP0696	20121128|4596	Bacillariophyta/Coscinodiscophyceae/Cymatosiraceae/Extubocellulus/spinifer/CCMP396	508	7e-177
MMETSP0403	20120918|28911	Bacillariophyta/Coscinodiscophyceae/Skeletonemaceae/Thalassiosira/rotula/CCMP3096	505	2e-174
MMETSP0404_2	20130426|20714	Bacillariophyta/Coscinodiscophyceae/Skeletonemaceae/Thalassiosira/rotula/CCMP3096	504	2e-174
MMETSP1066	20121228|64143	Bacillariophyta/Coscinodiscophyceae/Conscinodiscaceae/Coscinodiscus/wailesii/CCMP2513	503	5e-174
MMETSP0903	20130614|5298	Bacillariophyta/Coscinodiscophyceae/Skeletonemaceae/Thalassiosira/antarctica/CCMP982	502	3e-173
MMETSP1071	20121207|13310	Bacillariophyta/Coscinodiscophyceae/Skeletonemaceae/Thalassiosira/sp./NH16	499	2e-172
MMETSP0789	20121207|9075	Bacillariophyta/Coscinodiscophyceae/Rhizosoleniaceae/Rhizosolenia/setigera/CCMP 1694	502	8e-172
MMETSP0902	20130614|27912	Bacillariophyta/Coscinodiscophyceae/Skeletonemaceae/Thalassiosira/antarctica/CCMP982	495	1e-171
MMETSP1070	20121207|27377	Bacillariophyta/Coscinodiscophyceae/Cymatosiraceae/Minutocellus/polymorphus/NH13	494	4e-170
MMETSP0593	20130828|1077	Bacillariophyta/Coscinodiscophyceae/Skeletonemaceae/Skeletonema/japonicum/CCMP2506	492	3e-169
MMETSP1322	20130828|487	Bacillariophyta/Coscinodiscophyceae/Cymatosiraceae/Minutocellus/polymorphus/RCC2270	499	1e-168
MMETSP0493	20130528|46325	Bacillariophyta/Coscinodiscophyceae/Skeletonemaceae/Thalassiosira/gravida/GMp14c1	486	2e-167
MMETSP0698	20121128|3415	Bacillariophyta/Coscinodiscophyceae/Cymatosiraceae/Extubocellulus/spinifer/CCMP396	510	2e-164
MMETSP0698	20121128|10159	Bacillariophyta/Coscinodiscophyceae/Cymatosiraceae/Extubocellulus/spinifer/CCMP396	510	3e-164
MMETSP0698	20121128|30372	Bacillariophyta/Coscinodiscophyceae/Cymatosiraceae/Extubocellulus/spinifer/CCMP396	510	3e-164
MMETSP0699	20121125|1982	Bacillariophyta/Coscinodiscophyceae/Cymatosiraceae/Extubocellulus/spinifer/CCMP396	502	6e-164
MMETSP1419	20130829|7025	Bacillariophyta/Coscinodiscophyceae/Skeletonemaceae/Thalassiosira/weissflogii/CCMP1010	505	1e-163
MMETSP0878	20121228|44240	Bacillariophyta/Coscinodiscophyceae/Skeletonemaceae/Thalassiosira/weissflogii/CCMP1336	505	1e-163
MMETSP0881	20121228|39810	Bacillariophyta/Coscinodiscophyceae/Skeletonemaceae/Thalassiosira/weissflogii/CCMP1336	505	2e-163
MMETSP0898_2	20130426|6928	Bacillariophyta/Coscinodiscophyceae/Skeletonemaceae/Thalassiosira/weissflogii/CCMP1010	504	9e-162
MMETSP0879	20121228|39583	Bacillariophyta/Coscinodiscophyceae/Skeletonemaceae/Thalassiosira/weissflogii/CCMP1336	505	3e-161
MMETSP0174	20130528|123273	Bacillariophyta/Coscinodiscophyceae/Rhizosoleniaceae/Proboscia/alata/PI-D3	488	3e-159
MMETSP1057	20121228|77843	Bacillariophyta/Coscinodiscophyceae/Skeletonemaceae/Cyclotella/meneghiniana/CCMP 338	491	4e-158
MMETSP0604	20130417|4999	Bacillariophyta/Coscinodiscophyceae/Skeletonemaceae/Skeletonema/menzelii/CCMP793	475	8e-158
MMETSP0176	20130528|4820	Bacillariophyta/Coscinodiscophyceae/Rhizosoleniaceae/Proboscia/alata/PI-D3	456	4e-155
MMETSP0697	20121206|6622	Bacillariophyta/Coscinodiscophyceae/Cymatosiraceae/Extubocellulus/spinifer/CCMP396	472	4e-150
MMETSP1070	20121207|12287	Bacillariophyta/Coscinodiscophyceae/Cymatosiraceae/Minutocellus/polymorphus/NH13	425	3e-143
MMETSP1405	20130829|41758	Bacillariophyta/Coscinodiscophyceae/Skeletonemaceae/Thalassiosira/weissflogii/CCMP1010	374	2e-137
MMETSP0492	20130828|6984	Bacillariophyta/Coscinodiscophyceae/Skeletonemaceae/Thalassiosira/gravida/GMp14c1	403	3e-136
MMETSP1422	20130829|40361	Bacillariophyta/Coscinodiscophyceae/Skeletonemaceae/Thalassiosira/weissflogii/CCMP1010	336	6e-136
MMETSP0699	20121125|13578	Bacillariophyta/Coscinodiscophyceae/Cymatosiraceae/Extubocellulus/spinifer/CCMP396	395	1e-134
MMETSP0699	20121125|25234	Bacillariophyta/Coscinodiscophyceae/Cymatosiraceae/Extubocellulus/spinifer/CCMP396	390	7e-133
MMETSP1435	20131217|29908	Bacillariophyta/Bacillariophyceae/Chaetocerotaceae/Chaetoceros/brevis/CCMP164	390	1e-132
MMETSP0319	20121206|23074	Bacillariophyta/Coscinodiscophyceae/Skeletonemaceae/Skeletonema/marinoi/SM1012Hels-07	392	1e-132
MMETSP0319	20121206|370	Bacillariophyta/Coscinodiscophyceae/Skeletonemaceae/Skeletonema/marinoi/SM1012Hels-07	392	1e-132
MMETSP0880	20121228|39857	Bacillariophyta/Coscinodiscophyceae/Skeletonemaceae/Thalassiosira/weissflogii/CCMP1336	208	3e-132
MMETSP0319	20121206|9707	Bacillariophyta/Coscinodiscophyceae/Skeletonemaceae/Skeletonema/marinoi/SM1012Hels-07	392	4e-132
MMETSP0319	20121206|28991	Bacillariophyta/Coscinodiscophyceae/Skeletonemaceae/Skeletonema/marinoi/SM1012Hels-07	391	1e-129
MMETSP1447	20131203|66854	Bacillariophyta/Bacillariophyceae/Chaetocerotaceae/Chaetoceros/dichaeta/CCMP1751	362	6e-121	Coscinodiscophyceae
MMETSP0699	20121125|18901	Bacillariophyta/Coscinodiscophyceae/Cymatosiraceae/Extubocellulus/spinifer/CCMP396	373	1e-117
MMETSP1418	20130829|39860	Bacillariophyta/Coscinodiscophyceae/Skeletonemaceae/Thalassiosira/weissflogii/CCMP1010	336	1e-114
MMETSP0699	20121125|13848	Bacillariophyta/Coscinodiscophyceae/Cymatosiraceae/Extubocellulus/spinifer/CCMP396	345	6e-107
MMETSP1407	20130829|43025	Bacillariophyta/Coscinodiscophyceae/Skeletonemaceae/Thalassiosira/weissflogii/CCMP1010	205	1e-104
MMETSP1416	20130829|58996	Bacillariophyta/Coscinodiscophyceae/Skeletonemaceae/Thalassiosira/weissflogii/CCMP1010	205	4e-104
MMETSP1449	20131203|7020	Bacillariophyta/Coscinodiscophyceae/Attheyaceae/Attheya/septentrionalis/CCMP2084	290	2e-89
MMETSP1013	20130417|7082	Bacillariophyta/Coscinodiscophyceae/Lithodesmiaceae/Ditylum/brightwellii/GSO104	288	2e-88
MMETSP0158	20130606|11156	Bacillariophyta/Fragilariophyceae/Thalassionemataceae/Thalassionema/nitzschioides/L26-B	285	2e-88
MMETSP1012	20131031|10164	Bacillariophyta/Coscinodiscophyceae/Lithodesmiaceae/Ditylum/brightwellii/GSO104	288	3e-88
MMETSP0156	20130528|9168	Bacillariophyta/Fragilariophyceae/Thalassionemataceae/Thalassionema/nitzschioides/L26-B	285	4e-88
MMETSP0786	20121207|10465	Bacillariophyta/Fragilariophyceae/Thalassionemataceae/Thalassionema/frauenfeldii/CCMP 1798	285	5e-88
MMETSP1063	20121207|10463	Bacillariophyta/Coscinodiscophyceae/Lithodesmiaceae/Ditylum/brightwellii/Pop2 (SS10)	287	6e-88
MMETSP1062	20121207|11219	Bacillariophyta/Coscinodiscophyceae/Lithodesmiaceae/Ditylum/brightwellii/Pop1 (SS4)	288	7e-88
MMETSP0603	20130417|200	Bacillariophyta/Coscinodiscophyceae/Skeletonemaceae/Skeletonema/menzelii/CCMP793	283	9e-88
MMETSP1010	20121228|110355	Bacillariophyta/Coscinodiscophyceae/Lithodesmiaceae/Ditylum/brightwellii/GSO104	288	1e-87
MMETSP0578	20130828|58076	Bacillariophyta/Coscinodiscophyceae/Skeletonemaceae/Skeletonema/grethea/CCMP 1804	284	4e-87
MMETSP1005	20130531|4064	Bacillariophyta/Coscinodiscophyceae/Lithodesmiaceae/Ditylum/brightwellii/GSO103	288	5e-87
MMETSP0800	20121206|8643	Bacillariophyta/Bacillariophyceae/Striatellaceae/Striatella/unipunctata/CCMP2910	282	2e-86
MMETSP1361	20130828|776	Bacillariophyta/Fragilariophyceae/Fragilariaceae/Staurosira/complex sp./CCMP2646	278	5e-86
MMETSP1322	20130828|9434	Bacillariophyta/Coscinodiscophyceae/Cymatosiraceae/Minutocellus/polymorphus/RCC2270	277	6e-86
MMETSP1002	20131115|755	Bacillariophyta/Coscinodiscophyceae/Lithodesmiaceae/Ditylum/brightwellii/GSO103	288	7e-86
MMETSP0696	20121128|16580	Bacillariophyta/Coscinodiscophyceae/Cymatosiraceae/Extubocellulus/spinifer/CCMP396	278	8e-86
MMETSP0697	20121206|26505	Bacillariophyta/Coscinodiscophyceae/Cymatosiraceae/Extubocellulus/spinifer/CCMP396	278	1e-85
MMETSP0698	20121128|19655	Bacillariophyta/Coscinodiscophyceae/Cymatosiraceae/Extubocellulus/spinifer/CCMP396	278	1e-85
MMETSP1437	20131217|2797	Bacillariophyta/Coscinodiscophyceae/Hemiaulaceae/Eucampia/antarctica/CCMP1452	280	2e-85
MMETSP0015_2	20120614|16954	Bacillariophyta/Coscinodiscophyceae/Triceratiaceae/Odontella/aurita/isolate 1302-5	282	2e-85
MMETSP0154	20130528|1204	Bacillariophyta/Fragilariophyceae/Thalassionemataceae/Thalassiothrix/antarctica/L6-D1	279	5e-85
MMETSP0580	20130426|38424	Bacillariophyta/Coscinodiscophyceae/Rhizosoleniaceae/Dactyliosolen/fragilissimus/Dactyliosolen fragilissimus	278	6e-85
MMETSP0998	20121228|91948	Bacillariophyta/Coscinodiscophyceae/Lithodesmiaceae/Ditylum/brightwellii/GSO105	288	4e-84
MMETSP0403	20120918|9402	Bacillariophyta/Coscinodiscophyceae/Skeletonemaceae/Thalassiosira/rotula/CCMP3096	275	4e-84
MMETSP1001	20121228|94018	Bacillariophyta/Coscinodiscophyceae/Lithodesmiaceae/Ditylum/brightwellii/GSO105	288	5e-84
MMETSP1176	20130426|40442	Bacillariophyta/Bacillariophyceae/Fragilariophyceae/Fragilariaceae/Synedropsis/recta cf/CCMP1620	278	8e-84
MMETSP1175	20131217|64771	Bacillariophyta/Bacillariophyceae/Triceratiaceae/Triceratium/dubium/CCMP147	281	1e-83
MMETSP1067	20121228|40004	Bacillariophyta/Coscinodiscophyceae/Skeletonemaceae/Thalassiosira/punctigera/Tpunct2005C2	274	1e-83
MMETSP0160_2	20130417|40663	Bacillariophyta/Coscinodiscophyceae/Triceratiaceae/Odontella/Sinensis/Grunow 1884	277	1e-83
MMETSP0706	20130129|12430	Bacillariophyta/Fragilariophyceae/Fragilariaceae/Asterionellopsis/glacialis/CCMP134	273	1e-83
MMETSP0397	20121206|3508	Bacillariophyta/Bacillariophyceae/Cyclophoraceae/Cyclophora/tenuis/ECT3854	278	2e-83
MMETSP1360	20130828|24483	Bacillariophyta/Bacillariophyceae/Licmophoraceae/Licmophora/paradoxa/CCMP2313	274	2e-83
MMETSP0418	20121206|9894	Bacillariophyta/Fragilariophyceae/Cyclophoraceae/Astrosyne/radiata/13vi08-1A	279	2e-83
MMETSP1171	20130828|462	Bacillariophyta/Mediophyceae/Lithodesmiaceae/Helicotheca/tamensis/CCMP826	276	2e-83
MMETSP0149	20130528|5392	Bacillariophyta/Coscinodiscophyceae/Chaetocerotaceae/Chaetoceros/debilis/MM31A-1	273	3e-83
MMETSP0319	20121206|3854	Bacillariophyta/Coscinodiscophyceae/Skeletonemaceae/Skeletonema/marinoi/SM1012Hels-07	275	3e-83
MMETSP0152	20130528|2594	Bacillariophyta/Fragilariophyceae/Thalassionemataceae/Thalassiothrix/antarctica/L6-D1	274	3e-83
MMETSP1360	20130828|2727	Bacillariophyta/Bacillariophyceae/Licmophoraceae/Licmophora/paradoxa/CCMP2313	275	4e-83
MMETSP0150	20130528|3934	Bacillariophyta/Coscinodiscophyceae/Chaetocerotaceae/Chaetoceros/debilis/MM31A-1	273	5e-83
MMETSP1059	20121228|5371	Bacillariophyta/Coscinodiscophyceae/Skeletonemaceae/Thalassiosira/sp./FW	277	5e-83
MMETSP0705	20130205|61191	Bacillariophyta/Fragilariophyceae/Fragilariaceae/Asterionellopsis/glacialis/CCMP134	273	5e-83
MMETSP1039	20121108|7864	Bacillariophyta/Coscinodiscophyceae/Skeletonemaceae/Skeletonema/marinoi/FE7	273	6e-83
MMETSP0902	20130614|8582	Bacillariophyta/Coscinodiscophyceae/Skeletonemaceae/Thalassiosira/antarctica/CCMP982	274	7e-83
MMETSP0017_2	20120614|13677	Bacillariophyta/Bacillariophyceae/Bacillariaceae/Cylindrotheca/closterium/KMMCC:B-181	270	8e-83
MMETSP1070	20121207|15051	Bacillariophyta/Coscinodiscophyceae/Cymatosiraceae/Minutocellus/polymorphus/NH13	278	9e-83
MMETSP0013_2	20120614|15299	Bacillariophyta/Coscinodiscophyceae/Skeletonemaceae/Skeletonema/costatum/1716	270	1e-82
MMETSP0404_2	20130426|60728	Bacillariophyta/Coscinodiscophyceae/Skeletonemaceae/Thalassiosira/rotula/CCMP3096	279	1e-82
MMETSP0899_2	20130528|4456	Bacillariophyta/Coscinodiscophyceae/Skeletonemaceae/Thalassiosira/weissflogii/CCMP1010	273	1e-82
MMETSP0699	20121125|1917	Bacillariophyta/Coscinodiscophyceae/Cymatosiraceae/Extubocellulus/spinifer/CCMP396	278	2e-82
MMETSP0013_2	20120614|24796	Bacillariophyta/Coscinodiscophyceae/Skeletonemaceae/Skeletonema/costatum/1716	272	2e-82
MMETSP1413	20130829|12676	Bacillariophyta/Coscinodiscophyceae/Skeletonemaceae/Thalassiosira/weissflogii/CCMP1010	273	2e-82
MMETSP1410	20130829|15436	Bacillariophyta/Coscinodiscophyceae/Skeletonemaceae/Thalassiosira/weissflogii/CCMP1010	273	2e-82
MMETSP1421	20130829|232	Bacillariophyta/Coscinodiscophyceae/Skeletonemaceae/Thalassiosira/weissflogii/CCMP1010	273	2e-82
MMETSP1420	20130829|1082	Bacillariophyta/Coscinodiscophyceae/Skeletonemaceae/Thalassiosira/weissflogii/CCMP1010	273	2e-82
MMETSP1416	20130829|16407	Bacillariophyta/Coscinodiscophyceae/Skeletonemaceae/Thalassiosira/weissflogii/CCMP1010	273	2e-82
MMETSP1409	20130829|4785	Bacillariophyta/Coscinodiscophyceae/Skeletonemaceae/Thalassiosira/weissflogii/CCMP1010	273	2e-82
MMETSP1419	20130829|13390	Bacillariophyta/Coscinodiscophyceae/Skeletonemaceae/Thalassiosira/weissflogii/CCMP1010	273	2e-82
MMETSP1412	20130829|12754	Bacillariophyta/Coscinodiscophyceae/Skeletonemaceae/Thalassiosira/weissflogii/CCMP1010	273	2e-82
MMETSP1422	20130829|9365	Bacillariophyta/Coscinodiscophyceae/Skeletonemaceae/Thalassiosira/weissflogii/CCMP1010	273	2e-82
MMETSP1414	20130829|17501	Bacillariophyta/Coscinodiscophyceae/Skeletonemaceae/Thalassiosira/weissflogii/CCMP1010	273	2e-82
MMETSP1408	20130829|28047	Bacillariophyta/Coscinodiscophyceae/Skeletonemaceae/Thalassiosira/weissflogii/CCMP1010	273	2e-82
MMETSP1418	20130829|6598	Bacillariophyta/Coscinodiscophyceae/Skeletonemaceae/Thalassiosira/weissflogii/CCMP1010	273	2e-82
MMETSP0900_2	20130426|13205	Bacillariophyta/Coscinodiscophyceae/Skeletonemaceae/Thalassiosira/weissflogii/CCMP1010	273	2e-82
MMETSP0898_2	20130426|13080	Bacillariophyta/Coscinodiscophyceae/Skeletonemaceae/Thalassiosira/weissflogii/CCMP1010	273	2e-82
MMETSP0901_2	20130828|12304	Bacillariophyta/Coscinodiscophyceae/Skeletonemaceae/Thalassiosira/weissflogii/CCMP1010	273	2e-82
MMETSP0880	20121228|23274	Bacillariophyta/Coscinodiscophyceae/Skeletonemaceae/Thalassiosira/weissflogii/CCMP1336	273	2e-82
MMETSP0879	20121228|6822	Bacillariophyta/Coscinodiscophyceae/Skeletonemaceae/Thalassiosira/weissflogii/CCMP1336	273	2e-82
MMETSP0878	20121228|29786	Bacillariophyta/Coscinodiscophyceae/Skeletonemaceae/Thalassiosira/weissflogii/CCMP1336	273	2e-82
MMETSP1407	20130829|6264	Bacillariophyta/Coscinodiscophyceae/Skeletonemaceae/Thalassiosira/weissflogii/CCMP1010	273	3e-82
MMETSP1405	20130829|9999	Bacillariophyta/Coscinodiscophyceae/Skeletonemaceae/Thalassiosira/weissflogii/CCMP1010	273	3e-82
MMETSP1411	20130829|1237	Bacillariophyta/Coscinodiscophyceae/Skeletonemaceae/Thalassiosira/weissflogii/CCMP1010	273	3e-82
MMETSP1406	20130829|10765	Bacillariophyta/Coscinodiscophyceae/Skeletonemaceae/Thalassiosira/weissflogii/CCMP1010	273	3e-82
MMETSP1415	20130829|6609	Bacillariophyta/Coscinodiscophyceae/Skeletonemaceae/Thalassiosira/weissflogii/CCMP1010	273	3e-82
MMETSP1417	20130829|1100	Bacillariophyta/Coscinodiscophyceae/Skeletonemaceae/Thalassiosira/weissflogii/CCMP1010	273	3e-82
MMETSP0881	20121228|4414	Bacillariophyta/Coscinodiscophyceae/Skeletonemaceae/Thalassiosira/weissflogii/CCMP1336	273	3e-82
MMETSP0707	20130614|23713	Bacillariophyta/Fragilariophyceae/Fragilariaceae/Asterionellopsis/glacialis/CCMP134	273	3e-82
MMETSP0699	20121125|3276	Bacillariophyta/Coscinodiscophyceae/Cymatosiraceae/Extubocellulus/spinifer/CCMP396	278	4e-82
MMETSP0013_2	20120614|30804	Bacillariophyta/Coscinodiscophyceae/Skeletonemaceae/Skeletonema/costatum/1716	272	4e-82
MMETSP0604	20130417|2809	Bacillariophyta/Coscinodiscophyceae/Skeletonemaceae/Skeletonema/menzelii/CCMP793	282	4e-82
MMETSP1352	20130426|20391	Bacillariophyta/Bacillariophyceae/Stauroneidaceae/Stauroneis/constricta/CCMP1120	270	1e-81
MMETSP0971	20121206|32084	Bacillariophyta/Coscinodiscophyceae/Skeletonemaceae/Thalassiosira/oceanica/CCMP1005	265	1e-81
MMETSP0316	20121206|7959	Bacillariophyta/Bacillariophyceae/Catenulaceae/Amphora/coffeaeformis/CCMP127	266	2e-81
MMETSP1175	20131217|7577	Bacillariophyta/Bacillariophyceae/Triceratiaceae/Triceratium/dubium/CCMP147	269	2e-81
MMETSP1040	20121108|11456	Bacillariophyta/Coscinodiscophyceae/Skeletonemaceae/Skeletonema/marinoi/FE60	273	2e-81
MMETSP0739	20130205|1450	Bacillariophyta/Coscinodiscophyceae/Skeletonemaceae/Thalassiosira/miniscula/CCMP1093	268	2e-81
MMETSP0737	20130205|21931	Bacillariophyta/Coscinodiscophyceae/Skeletonemaceae/Thalassiosira/miniscula/CCMP1093	267	2e-81
MMETSP0972	20120912|25722	Bacillariophyta/Coscinodiscophyceae/Skeletonemaceae/Thalassiosira/oceanica/CCMP1005	265	2e-81
MMETSP0397	20121206|5990	Bacillariophyta/Bacillariophyceae/Cyclophoraceae/Cyclophora/tenuis/ECT3854	278	3e-81
MMETSP0713	20130426|2126	Bacillariophyta/Fragilariophyceae/Fragilariaceae/Asterionellopsis/glacialis/Asterionellopsis glacialis	271	3e-81
MMETSP0318_2	20130129|9332	Bacillariophyta/Bacillariophyceae/Catenulaceae/Amphora/coffeaeformis/CCMP127	266	4e-81
MMETSP0562	20120912|6285	Bacillariophyta/Coscinodiscophyceae/Skeletonemaceae/Skeletonema/dohrnii/SkelB	266	4e-81
MMETSP1040	20121108|6883	Bacillariophyta/Coscinodiscophyceae/Skeletonemaceae/Skeletonema/marinoi/FE60	270	4e-81
MMETSP0317	20121206|8715	Bacillariophyta/Bacillariophyceae/Catenulaceae/Amphora/coffeaeformis/CCMP127	266	5e-81
MMETSP1063	20121207|6930	Bacillariophyta/Coscinodiscophyceae/Lithodesmiaceae/Ditylum/brightwellii/Pop2 (SS10)	270	5e-81
MMETSP1057	20121228|20902	Bacillariophyta/Coscinodiscophyceae/Skeletonemaceae/Cyclotella/meneghiniana/CCMP 338	265	5e-81
MMETSP0734	20130129|19177	Bacillariophyta/Bacillariophyceae/Bacillariaceae/Fragilariopsis/kerguelensis/L26-C5	266	6e-81
MMETSP0908	20130614|30174	Bacillariophyta/Bacillariophyceae/Bacillariaceae/Fragilariopsis/kerguelensis/L2-C3	266	6e-81
MMETSP1010	20121228|11485	Bacillariophyta/Coscinodiscophyceae/Lithodesmiaceae/Ditylum/brightwellii/GSO104	270	6e-81
MMETSP0971	20121206|23447	Bacillariophyta/Coscinodiscophyceae/Skeletonemaceae/Thalassiosira/oceanica/CCMP1005	266	6e-81
MMETSP0907	20130614|48366	Bacillariophyta/Bacillariophyceae/Bacillariaceae/Fragilariopsis/kerguelensis/L2-C3	266	7e-81
MMETSP1013	20130417|3646	Bacillariophyta/Coscinodiscophyceae/Lithodesmiaceae/Ditylum/brightwellii/GSO104	270	8e-81
MMETSP1062	20121207|12527	Bacillariophyta/Coscinodiscophyceae/Lithodesmiaceae/Ditylum/brightwellii/Pop1 (SS4)	270	8e-81
MMETSP0563	20130528|2220	Bacillariophyta/Coscinodiscophyceae/Skeletonemaceae/Skeletonema/dohrnii/SkelB	267	8e-81
MMETSP0736	20130129|16674	Bacillariophyta/Bacillariophyceae/Bacillariaceae/Fragilariopsis/kerguelensis/L26-C5	266	9e-81
MMETSP0909	20121228|7659	Bacillariophyta/Bacillariophyceae/Bacillariaceae/Fragilariopsis/kerguelensis/L2-C3	266	9e-81
MMETSP0998	20121228|49183	Bacillariophyta/Coscinodiscophyceae/Lithodesmiaceae/Ditylum/brightwellii/GSO105	270	9e-81
MMETSP0593	20130828|45478	Bacillariophyta/Coscinodiscophyceae/Skeletonemaceae/Skeletonema/japonicum/CCMP2506	279	9e-81
MMETSP0735	20130129|23652	Bacillariophyta/Bacillariophyceae/Bacillariaceae/Fragilariopsis/kerguelensis/L26-C5	266	1e-80
MMETSP0733	20121128|13956	Bacillariophyta/Bacillariophyceae/Bacillariaceae/Fragilariopsis/kerguelensis/L26-C5	266	1e-80
MMETSP0906	20121228|32623	Bacillariophyta/Bacillariophyceae/Bacillariaceae/Fragilariopsis/kerguelensis/L2-C3	266	1e-80
MMETSP0009_2	20130614|26334	Bacillariophyta/Bacillariophyceae/Striatellaceae/Grammatophora/oceanica/CCMP 410	270	1e-80
MMETSP1012	20131031|8446	Bacillariophyta/Coscinodiscophyceae/Lithodesmiaceae/Ditylum/brightwellii/GSO104	270	1e-80
MMETSP1001	20121228|12391	Bacillariophyta/Coscinodiscophyceae/Lithodesmiaceae/Ditylum/brightwellii/GSO105	270	1e-80
MMETSP1063	20121207|17923	Bacillariophyta/Coscinodiscophyceae/Lithodesmiaceae/Ditylum/brightwellii/Pop2 (SS10)	270	1e-80
MMETSP0970	20120912|12030	Bacillariophyta/Coscinodiscophyceae/Skeletonemaceae/Thalassiosira/oceanica/CCMP1005	265	1e-80
MMETSP1071	20121207|32854	Bacillariophyta/Coscinodiscophyceae/Skeletonemaceae/Thalassiosira/sp./NH16	261	1e-80
MMETSP0418	20121206|15848	Bacillariophyta/Fragilariophyceae/Cyclophoraceae/Astrosyne/radiata/13vi08-1A	268	1e-80
MMETSP1005	20130531|4546	Bacillariophyta/Coscinodiscophyceae/Lithodesmiaceae/Ditylum/brightwellii/GSO103	270	2e-80
MMETSP1063	20121207|29173	Bacillariophyta/Coscinodiscophyceae/Lithodesmiaceae/Ditylum/brightwellii/Pop2 (SS10)	270	2e-80
MMETSP0972	20120912|19880	Bacillariophyta/Coscinodiscophyceae/Skeletonemaceae/Thalassiosira/oceanica/CCMP1005	265	2e-80
MMETSP0972	20120912|10986	Bacillariophyta/Coscinodiscophyceae/Skeletonemaceae/Thalassiosira/oceanica/CCMP1005	265	3e-80
MMETSP0971	20121206|14706	Bacillariophyta/Coscinodiscophyceae/Skeletonemaceae/Thalassiosira/oceanica/CCMP1005	266	3e-80
MMETSP1394	20130617|29740	Bacillariophyta/Fragilariophyceae/Fragilariaceae/Asterionellopsis/glacialis/CCMP1581	273	3e-80
MMETSP0140_2	20121125|404	Bacillariophyta/Bacillariophyceae/Bacillariaceae/Pseudo-nitzschia/australis/10249 10 AB	266	4e-80
MMETSP0789	20121207|9406	Bacillariophyta/Coscinodiscophyceae/Rhizosoleniaceae/Rhizosolenia/setigera/CCMP 1694	274	4e-80
MMETSP0139_2	20121125|11950	Bacillariophyta/Bacillariophyceae/Bacillariaceae/Pseudo-nitzschia/australis/10249 10 AB	266	6e-80
MMETSP0142_2	20121227|35189	Bacillariophyta/Bacillariophyceae/Bacillariaceae/Pseudo-nitzschia/australis/10249 10 AB	266	7e-80
MMETSP1423	20130617|12614	Bacillariophyta/Bacillariophyceae/Bacillariaceae/Pseudo-nitzschia/heimii/UNC1101	266	7e-80
MMETSP0141_2	20121125|8988	Bacillariophyta/Bacillariophyceae/Bacillariaceae/Pseudo-nitzschia/australis/10249 10 AB	266	9e-80
MMETSP1071	20121207|9991	Bacillariophyta/Coscinodiscophyceae/Skeletonemaceae/Thalassiosira/sp./NH16	270	9e-80
MMETSP0739	20130205|2462	Bacillariophyta/Coscinodiscophyceae/Skeletonemaceae/Thalassiosira/miniscula/CCMP1093	265	1e-79
MMETSP0737	20130205|35324	Bacillariophyta/Coscinodiscophyceae/Skeletonemaceae/Thalassiosira/miniscula/CCMP1093	265	1e-79
MMETSP0972	20120912|1768	Bacillariophyta/Coscinodiscophyceae/Skeletonemaceae/Thalassiosira/oceanica/CCMP1005	264	1e-79
MMETSP0745	20121128|7305	Bacillariophyta/Bacillariophyceae/Bacillariaceae/Nitzschia/punctata/CCMP561	262	2e-79
MMETSP0970	20120912|16786	Bacillariophyta/Coscinodiscophyceae/Skeletonemaceae/Thalassiosira/oceanica/CCMP1005	265	2e-79
MMETSP0747	20121128|13061	Bacillariophyta/Bacillariophyceae/Bacillariaceae/Nitzschia/punctata/CCMP561	262	3e-79
MMETSP0013_2	20120614|14385	Bacillariophyta/Coscinodiscophyceae/Skeletonemaceae/Skeletonema/costatum/1716	264	3e-79
MMETSP0418	20121206|21766	Bacillariophyta/Fragilariophyceae/Cyclophoraceae/Astrosyne/radiata/13vi08-1A	268	3e-79
MMETSP0744	20121128|14853	Bacillariophyta/Bacillariophyceae/Bacillariaceae/Nitzschia/punctata/CCMP561	262	5e-79
MMETSP0816	20121228|57178	Bacillariophyta/Coscinodiscophyceae/Rhizosoleniaceae/Proboscia/inermis/CCAP1064/1	262	5e-79
MMETSP1432	20130617|20723	Bacillariophyta/Bacillariophyceae/Bacillariaceae/Pseudo-nitzschia/delicatissima/UNC1205	263	7e-79
MMETSP0329	20121206|6737	Bacillariophyta/Bacillariophyceae/Bacillariaceae/Pseudo-nitzschia/arenysensis/B593	264	8e-79
MMETSP0174	20130528|73006	Bacillariophyta/Coscinodiscophyceae/Rhizosoleniaceae/Proboscia/alata/PI-D3	261	8e-79
MMETSP1065	20121228|20708	Bacillariophyta/Bacillariophyceae/Amphipleuraceae/Amphiprora/paludosa/CCMP125	262	1e-78
MMETSP0726	20121227|8385	Bacillariophyta/Bacillariophyceae/Amphipleuraceae/Amphiprora/sp./CCMP467	260	1e-78
MMETSP0176	20130528|9660	Bacillariophyta/Coscinodiscophyceae/Rhizosoleniaceae/Proboscia/alata/PI-D3	261	1e-78
MMETSP0727	20121128|12253	Bacillariophyta/Bacillariophyceae/Amphipleuraceae/Amphiprora/sp./CCMP467	260	2e-78
MMETSP1062	20121207|22226	Bacillariophyta/Coscinodiscophyceae/Lithodesmiaceae/Ditylum/brightwellii/Pop1 (SS4)	264	2e-78
MMETSP0725	20121227|9773	Bacillariophyta/Bacillariophyceae/Amphipleuraceae/Amphiprora/sp./CCMP467	260	3e-78
MMETSP0327	20121206|12617	Bacillariophyta/Bacillariophyceae/Bacillariaceae/Pseudo-nitzschia/delicatissima/B596	261	3e-78
MMETSP0200_2	20121128|5128	Bacillariophyta/Coscinodiscophyceae/Chaetocerotaceae/Chaetoceros/sp./GSL56	261	3e-78
MMETSP0320	20121206|23024	Bacillariophyta/Coscinodiscophyceae/Skeletonemaceae/Skeletonema/marinoi/SM1012Den-03	259	3e-78
MMETSP0724	20121128|12257	Bacillariophyta/Bacillariophyceae/Amphipleuraceae/Amphiprora/sp./CCMP467	260	4e-78
MMETSP0321	20121206|9811	Bacillariophyta/Coscinodiscophyceae/Leptocylindraceae/Leptocylindrus/danicus var. danicus/B650	259	4e-78
MMETSP1362	20130617|1958	Bacillariophyta/Coscinodiscophyceae/Leptocylindraceae/Leptocylindrus/danicus/CCMP1856	260	4e-78
MMETSP0492	20130828|47151	Bacillariophyta/Coscinodiscophyceae/Skeletonemaceae/Thalassiosira/gravida/GMp14c1	263	4e-78
MMETSP0494	20130426|2864	Bacillariophyta/Coscinodiscophyceae/Skeletonemaceae/Thalassiosira/gravida/GMp14c1	259	6e-78
MMETSP0403	20120918|16923	Bacillariophyta/Coscinodiscophyceae/Skeletonemaceae/Thalassiosira/rotula/CCMP3096	261	7e-78
MMETSP0200_2	20121128|3889	Bacillariophyta/Coscinodiscophyceae/Chaetocerotaceae/Chaetoceros/sp./GSL56	261	8e-78
MMETSP1057	20121228|77023	Bacillariophyta/Coscinodiscophyceae/Skeletonemaceae/Cyclotella/meneghiniana/CCMP 338	271	9e-78
MMETSP0014_2	20120614|46542	Bacillariophyta/Bacillariophyceae/Bacillariaceae/Nitzschia/sp./RCC80	259	4e-77
MMETSP0014_2	20120614|45453	Bacillariophyta/Bacillariophyceae/Bacillariaceae/Nitzschia/sp./RCC80	259	4e-77
MMETSP0014_2	20120614|31971	Bacillariophyta/Bacillariophyceae/Bacillariaceae/Nitzschia/sp./RCC80	260	4e-77
MMETSP0403	20120918|22795	Bacillariophyta/Coscinodiscophyceae/Skeletonemaceae/Thalassiosira/rotula/CCMP3096	260	5e-77
MMETSP0910	20130528|2610	Bacillariophyta/Coscinodiscophyceae/Skeletonemaceae/Thalassiosira/rotula/GSO102	260	6e-77
MMETSP0403	20120918|7183	Bacillariophyta/Coscinodiscophyceae/Skeletonemaceae/Thalassiosira/rotula/CCMP3096	260	7e-77
MMETSP0789	20121207|4362	Bacillariophyta/Coscinodiscophyceae/Rhizosoleniaceae/Rhizosolenia/setigera/CCMP 1694	264	9e-77
MMETSP0746	20121128|4145	Bacillariophyta/Bacillariophyceae/Bacillariaceae/Nitzschia/punctata/CCMP561	262	1e-76
MMETSP0014_2	20120614|6193	Bacillariophyta/Bacillariophyceae/Bacillariaceae/Nitzschia/sp./RCC80	259	2e-76
MMETSP0174	20130528|14688	Bacillariophyta/Coscinodiscophyceae/Rhizosoleniaceae/Proboscia/alata/PI-D3	256	3e-76
MMETSP0794_2	20130614|32847	Bacillariophyta/Coscinodiscophyceae/Stephanopyxidacea/Stephanopyxis/turris/CCMP 815	256	3e-76
MMETSP0200_2	20121128|10996	Bacillariophyta/Coscinodiscophyceae/Chaetocerotaceae/Chaetoceros/sp./GSL56	253	4e-76
MMETSP1429	20130617|1347	Bacillariophyta/Coscinodiscophyceae/Chaetocerotaceae/Chaetoceros/sp./UNC1202	254	4e-76
MMETSP0904	20121228|56337	Bacillariophyta/Coscinodiscophyceae/Skeletonemaceae/Thalassiosira/antarctica/CCMP982	253	4e-76
MMETSP0176	20130528|129197	Bacillariophyta/Coscinodiscophyceae/Rhizosoleniaceae/Proboscia/alata/PI-D3	256	7e-76
MMETSP0903	20130614|10585	Bacillariophyta/Coscinodiscophyceae/Skeletonemaceae/Thalassiosira/antarctica/CCMP982	253	2e-75
MMETSP0902	20130614|38773	Bacillariophyta/Coscinodiscophyceae/Skeletonemaceae/Thalassiosira/antarctica/CCMP982	253	2e-75
MMETSP0905	20130828|39898	Bacillariophyta/Coscinodiscophyceae/Skeletonemaceae/Thalassiosira/antarctica/CCMP982	253	2e-75
MMETSP1067	20121228|10685	Bacillariophyta/Coscinodiscophyceae/Skeletonemaceae/Thalassiosira/punctigera/Tpunct2005C2	253	8e-75
MMETSP1447	20131203|2803	Bacillariophyta/Bacillariophyceae/Chaetocerotaceae/Chaetoceros/dichaeta/CCMP1751	249	1e-74
MMETSP0717	20131115|51674	Bacillariophyta/Coscinodiscophyceae/Chaetocerotaceae/Chaetoceros/curvisetus/Chaetoceros curvisetus	249	5e-74
MMETSP0169	20130528|379	Bacillariophyta/Coscinodiscophyceae/Corethraceae/Corethron/pennatum/L29A3	247	5e-74
MMETSP1060	20121228|54527	Bacillariophyta/Bacillariophyceae/Bacillariaceae/Pseudo-nitzschia/pungens/cf. cingulata	251	1e-73
MMETSP0010_2	20120614|20460	Bacillariophyta/Coscinodiscophyceae/Corethraceae/Corethron/hystrix/308	250	1e-73
MMETSP0010_2	20120614|11604	Bacillariophyta/Coscinodiscophyceae/Corethraceae/Corethron/hystrix/308	250	1e-73
MMETSP0322	20121206|10263	Bacillariophyta/Coscinodiscophyceae/Leptocylindraceae/Leptocylindrus/danicus var. apora/B651	246	3e-73
MMETSP0171	20130528|65403	Bacillariophyta/Coscinodiscophyceae/Corethraceae/Corethron/pennatum/L29A3	248	4e-73
MMETSP0853	20130426|3529	Bacillariophyta/Bacillariophyceae/Bacillariaceae/Pseudo-nitzschia/fraudulenta/WWA7	252	8e-73
MMETSP0150	20130528|9825	Bacillariophyta/Coscinodiscophyceae/Chaetocerotaceae/Chaetoceros/debilis/MM31A-1	252	8e-73
MMETSP0149	20130528|28374	Bacillariophyta/Coscinodiscophyceae/Chaetocerotaceae/Chaetoceros/debilis/MM31A-1	252	8e-73
MMETSP0850	20130426|4202	Bacillariophyta/Bacillariophyceae/Bacillariaceae/Pseudo-nitzschia/fraudulenta/WWA7	252	1e-72
MMETSP0852	20130820|8537	Bacillariophyta/Bacillariophyceae/Bacillariaceae/Pseudo-nitzschia/fraudulenta/WWA7	252	1e-72
MMETSP0851	20130426|5004	Bacillariophyta/Bacillariophyceae/Bacillariaceae/Pseudo-nitzschia/fraudulenta/WWA7	252	1e-72
MMETSP0169	20130528|61091	Bacillariophyta/Coscinodiscophyceae/Corethraceae/Corethron/pennatum/L29A3	247	1e-72
MMETSP0903	20130614|54035	Bacillariophyta/Coscinodiscophyceae/Skeletonemaceae/Thalassiosira/antarctica/CCMP982	250	1e-72
MMETSP0321	20121206|21679	Bacillariophyta/Coscinodiscophyceae/Leptocylindraceae/Leptocylindrus/danicus var. danicus/B650	242	3e-72
MMETSP1061	20121228|29900	Bacillariophyta/Bacillariophyceae/Bacillariaceae/Pseudo-nitzschia/pungens/cf. pungens	247	5e-72
MMETSP0321	20121206|1902	Bacillariophyta/Coscinodiscophyceae/Leptocylindraceae/Leptocylindrus/danicus var. danicus/B650	242	6e-72
MMETSP0562	20120912|16747	Bacillariophyta/Coscinodiscophyceae/Skeletonemaceae/Skeletonema/dohrnii/SkelB	240	8e-72
MMETSP1362	20130617|93040	Bacillariophyta/Coscinodiscophyceae/Leptocylindraceae/Leptocylindrus/danicus/CCMP1856	245	1e-71
MMETSP0918	20130131|6844	Bacillariophyta/Coscinodiscophyceae/Skeletonemaceae/Skeletonema/marinoi/skelA	235	3e-71
MMETSP1447	20131203|707	Bacillariophyta/Bacillariophyceae/Chaetocerotaceae/Chaetoceros/dichaeta/CCMP1751	241	6e-71
MMETSP0171	20130528|39705	Bacillariophyta/Coscinodiscophyceae/Corethraceae/Corethron/pennatum/L29A3	239	1e-70
MMETSP1058	20130122|8227	Bacillariophyta/Coscinodiscophyceae/Skeletonemaceae/Detonula/confervacea/CCMP 353	234	1e-70
MMETSP0739	20130205|1003	Bacillariophyta/Coscinodiscophyceae/Skeletonemaceae/Thalassiosira/miniscula/CCMP1093	240	1e-70
MMETSP0010_2	20120614|7444	Bacillariophyta/Coscinodiscophyceae/Corethraceae/Corethron/hystrix/308	238	2e-70
MMETSP0563	20130528|1520	Bacillariophyta/Coscinodiscophyceae/Skeletonemaceae/Skeletonema/dohrnii/SkelB	234	2e-70
MMETSP0920	20130426|502	Bacillariophyta/Coscinodiscophyceae/Skeletonemaceae/Skeletonema/marinoi/skelA	234	3e-70
MMETSP1443	20131203|48566	Bacillariophyta/Bacillariophyceae/Entomoneidaceae/Entomoneis/sp./CCMP2396	234	8e-70
MMETSP0493	20130528|4463	Bacillariophyta/Coscinodiscophyceae/Skeletonemaceae/Thalassiosira/gravida/GMp14c1	235	9e-70
MMETSP0013_2	20120614|31540	Bacillariophyta/Coscinodiscophyceae/Skeletonemaceae/Skeletonema/costatum/1716	231	1e-69
MMETSP0013_2	20120614|37669	Bacillariophyta/Coscinodiscophyceae/Skeletonemaceae/Skeletonema/costatum/1716	231	2e-69
MMETSP0918	20130131|214	Bacillariophyta/Coscinodiscophyceae/Skeletonemaceae/Skeletonema/marinoi/skelA	232	2e-69
MMETSP0320	20121206|24398	Bacillariophyta/Coscinodiscophyceae/Skeletonemaceae/Skeletonema/marinoi/SM1012Den-03	231	2e-69
MMETSP0319	20121206|15446	Bacillariophyta/Coscinodiscophyceae/Skeletonemaceae/Skeletonema/marinoi/SM1012Hels-07	231	2e-69
MMETSP1428	20130617|444	Bacillariophyta/Coscinodiscophyceae/Skeletonemaceae/Skeletonema/marinoi/UNC1201	231	2e-69
MMETSP0902	20130614|7806	Bacillariophyta/Coscinodiscophyceae/Skeletonemaceae/Thalassiosira/antarctica/CCMP982	234	2e-69
MMETSP0013_2	20120614|20543	Bacillariophyta/Coscinodiscophyceae/Skeletonemaceae/Skeletonema/costatum/1716	232	3e-69
MMETSP0320	20121206|19622	Bacillariophyta/Coscinodiscophyceae/Skeletonemaceae/Skeletonema/marinoi/SM1012Den-03	232	3e-69
MMETSP1040	20121108|11152	Bacillariophyta/Coscinodiscophyceae/Skeletonemaceae/Skeletonema/marinoi/FE60	231	4e-69
MMETSP0320	20121206|10741	Bacillariophyta/Coscinodiscophyceae/Skeletonemaceae/Skeletonema/marinoi/SM1012Den-03	229	4e-69
MMETSP0562	20120912|10447	Bacillariophyta/Coscinodiscophyceae/Skeletonemaceae/Skeletonema/dohrnii/SkelB	232	5e-69
MMETSP0904	20121228|20401	Bacillariophyta/Coscinodiscophyceae/Skeletonemaceae/Thalassiosira/antarctica/CCMP982	230	6e-69
MMETSP0322	20121206|10135	Bacillariophyta/Coscinodiscophyceae/Leptocylindraceae/Leptocylindrus/danicus var. apora/B651	234	7e-69
MMETSP0737	20130205|63600	Bacillariophyta/Coscinodiscophyceae/Skeletonemaceae/Thalassiosira/miniscula/CCMP1093	229	4e-68
MMETSP0903	20130614|54237	Bacillariophyta/Coscinodiscophyceae/Skeletonemaceae/Thalassiosira/antarctica/CCMP982	233	6e-68
MMETSP0754	20121128|10154	Bacillariophyta/Coscinodiscophyceae/Chaetocerotaceae/Chaetoceros/neogracile/CCMP1317	232	7e-68
MMETSP0753	20130528|3857	Bacillariophyta/Coscinodiscophyceae/Chaetocerotaceae/Chaetoceros/neogracile/CCMP1317	231	9e-68
MMETSP0014_2	20120614|28325	Bacillariophyta/Bacillariophyceae/Bacillariaceae/Nitzschia/sp./RCC80	225	1e-67
MMETSP0014_2	20120614|22405	Bacillariophyta/Bacillariophyceae/Bacillariaceae/Nitzschia/sp./RCC80	224	2e-67
MMETSP0014_2	20120614|40372	Bacillariophyta/Bacillariophyceae/Bacillariaceae/Nitzschia/sp./RCC80	224	2e-67
MMETSP0014_2	20120614|30370	Bacillariophyta/Bacillariophyceae/Bacillariaceae/Nitzschia/sp./RCC80	224	2e-67
MMETSP0014_2	20120614|45556	Bacillariophyta/Bacillariophyceae/Bacillariaceae/Nitzschia/sp./RCC80	224	3e-67
MMETSP0752	20121128|6380	Bacillariophyta/Coscinodiscophyceae/Chaetocerotaceae/Chaetoceros/neogracile/CCMP1317	231	3e-67
MMETSP0751	20121128|11710	Bacillariophyta/Coscinodiscophyceae/Chaetocerotaceae/Chaetoceros/neogracile/CCMP1317	231	3e-67
MMETSP0751	20121128|6448	Bacillariophyta/Coscinodiscophyceae/Chaetocerotaceae/Chaetoceros/neogracile/CCMP1317	231	3e-67
MMETSP0973	20130828|9789	Bacillariophyta/Coscinodiscophyceae/Skeletonemaceae/Thalassiosira/oceanica/CCMP1005	232	3e-67
MMETSP0014_2	20120614|40177	Bacillariophyta/Bacillariophyceae/Bacillariaceae/Nitzschia/sp./RCC80	224	4e-67
MMETSP0905	20130828|65508	Bacillariophyta/Coscinodiscophyceae/Skeletonemaceae/Thalassiosira/antarctica/CCMP982	234	7e-67
MMETSP0010_2	20120614|7288	Bacillariophyta/Coscinodiscophyceae/Corethraceae/Corethron/hystrix/308	227	1e-66
MMETSP0739	20130205|4800	Bacillariophyta/Coscinodiscophyceae/Skeletonemaceae/Thalassiosira/miniscula/CCMP1093	225	1e-66
MMETSP1064	20121228|1238	Bacillariophyta/Coscinodiscophyceae/Aulacoseiraceae/Aulacoseira/subarctica/CCAP 1002/5	227	2e-66
MMETSP0912	20130531|49667	Bacillariophyta/Coscinodiscophyceae/Skeletonemaceae/Thalassiosira/rotula/GSO102	231	2e-66
MMETSP0911	20130528|49546	Bacillariophyta/Coscinodiscophyceae/Skeletonemaceae/Thalassiosira/rotula/GSO102	231	2e-66
MMETSP1071	20121207|34930	Bacillariophyta/Coscinodiscophyceae/Skeletonemaceae/Thalassiosira/sp./NH16	221	3e-66
MMETSP0970	20120912|18418	Bacillariophyta/Coscinodiscophyceae/Skeletonemaceae/Thalassiosira/oceanica/CCMP1005	228	6e-66
MMETSP0171	20130528|105541	Bacillariophyta/Coscinodiscophyceae/Corethraceae/Corethron/pennatum/L29A3	230	7e-66
MMETSP1071	20121207|6457	Bacillariophyta/Coscinodiscophyceae/Skeletonemaceae/Thalassiosira/sp./NH16	224	7e-66
MMETSP1071	20121207|18124	Bacillariophyta/Coscinodiscophyceae/Skeletonemaceae/Thalassiosira/sp./NH16	220	7e-66
MMETSP1002	20131115|29276	Bacillariophyta/Coscinodiscophyceae/Lithodesmiaceae/Ditylum/brightwellii/GSO103	225	1e-65
MMETSP0905	20130828|5497	Bacillariophyta/Coscinodiscophyceae/Skeletonemaceae/Thalassiosira/antarctica/CCMP982	224	1e-65
MMETSP0726	20121227|5250	Bacillariophyta/Bacillariophyceae/Amphipleuraceae/Amphiprora/sp./CCMP467	224	3e-65
MMETSP0090	20130426|7387	Bacillariophyta/Coscinodiscophyceae/Chaetocerotaceae/Chaetoceros/affinis/CCMP159	228	4e-65
MMETSP0404_2	20130426|25377	Bacillariophyta/Coscinodiscophyceae/Skeletonemaceae/Thalassiosira/rotula/CCMP3096	219	4e-65
MMETSP0319	20121206|9377	Bacillariophyta/Coscinodiscophyceae/Skeletonemaceae/Skeletonema/marinoi/SM1012Hels-07	223	1e-64
MMETSP0090	20130426|29064	Bacillariophyta/Coscinodiscophyceae/Chaetocerotaceae/Chaetoceros/affinis/CCMP159	222	4e-64
MMETSP1066	20121228|5245	Bacillariophyta/Coscinodiscophyceae/Conscinodiscaceae/Coscinodiscus/wailesii/CCMP2513	224	9e-64
MMETSP0911	20130528|2510	Bacillariophyta/Coscinodiscophyceae/Skeletonemaceae/Thalassiosira/rotula/GSO102	215	2e-63
MMETSP1064	20121228|72123	Bacillariophyta/Coscinodiscophyceae/Aulacoseiraceae/Aulacoseira/subarctica/CCAP 1002/5	226	3e-63
MMETSP1039	20121108|5826	Bacillariophyta/Coscinodiscophyceae/Skeletonemaceae/Skeletonema/marinoi/FE7	218	3e-63
MMETSP0320	20121206|6253	Bacillariophyta/Coscinodiscophyceae/Skeletonemaceae/Skeletonema/marinoi/SM1012Den-03	224	3e-63
MMETSP0717	20131115|51419	Bacillariophyta/Coscinodiscophyceae/Chaetocerotaceae/Chaetoceros/curvisetus/Chaetoceros curvisetus	223	6e-63
MMETSP0913	20130531|55198	Bacillariophyta/Coscinodiscophyceae/Skeletonemaceae/Thalassiosira/rotula/GSO102	224	7e-63
MMETSP0910	20130528|3242	Bacillariophyta/Coscinodiscophyceae/Skeletonemaceae/Thalassiosira/rotula/GSO102	212	8e-63
MMETSP0912	20130531|2063	Bacillariophyta/Coscinodiscophyceae/Skeletonemaceae/Thalassiosira/rotula/GSO102	213	1e-62
MMETSP0794_2	20130614|10996	Bacillariophyta/Coscinodiscophyceae/Stephanopyxidacea/Stephanopyxis/turris/CCMP 815	222	1e-62
MMETSP0563	20130528|57386	Bacillariophyta/Coscinodiscophyceae/Skeletonemaceae/Skeletonema/dohrnii/SkelB	221	2e-62
MMETSP0494	20130426|50715	Bacillariophyta/Coscinodiscophyceae/Skeletonemaceae/Thalassiosira/gravida/GMp14c1	222	4e-62
MMETSP0737	20130205|1765	Bacillariophyta/Coscinodiscophyceae/Skeletonemaceae/Thalassiosira/miniscula/CCMP1093	213	4e-62
MMETSP0910	20130528|466	Bacillariophyta/Coscinodiscophyceae/Skeletonemaceae/Thalassiosira/rotula/GSO102	211	7e-62
MMETSP0717	20131115|4484	Bacillariophyta/Coscinodiscophyceae/Chaetocerotaceae/Chaetoceros/curvisetus/Chaetoceros curvisetus	212	9e-62
MMETSP1039	20121108|7843	Bacillariophyta/Coscinodiscophyceae/Skeletonemaceae/Skeletonema/marinoi/FE7	217	1e-61
MMETSP0734	20130129|22924	Bacillariophyta/Bacillariophyceae/Bacillariaceae/Fragilariopsis/kerguelensis/L26-C5	208	7e-61
MMETSP0913	20130531|2502	Bacillariophyta/Coscinodiscophyceae/Skeletonemaceae/Thalassiosira/rotula/GSO102	203	8e-61
MMETSP0092	20131115|44107	Bacillariophyta/Coscinodiscophyceae/Chaetocerotaceae/Chaetoceros/affinis/CCMP159	206	1e-60
MMETSP0753	20130528|6250	Bacillariophyta/Coscinodiscophyceae/Chaetocerotaceae/Chaetoceros/neogracile/CCMP1317	211	4e-60
MMETSP0492	20130828|24408	Bacillariophyta/Coscinodiscophyceae/Skeletonemaceae/Thalassiosira/gravida/GMp14c1	206	5e-60
MMETSP0091	20130426|50061	Bacillariophyta/Coscinodiscophyceae/Chaetocerotaceae/Chaetoceros/affinis/CCMP159	207	8e-60
MMETSP0754	20121128|6626	Bacillariophyta/Coscinodiscophyceae/Chaetocerotaceae/Chaetoceros/neogracile/CCMP1317	209	9e-60
MMETSP0752	20121128|6501	Bacillariophyta/Coscinodiscophyceae/Chaetocerotaceae/Chaetoceros/neogracile/CCMP1317	209	1e-59
MMETSP0708	20121125|10083	Bacillariophyta/Fragilariophyceae/Fragilariaceae/Asterionellopsis/glacialis/CCMP134	203	1e-59
MMETSP0751	20121128|2073	Bacillariophyta/Coscinodiscophyceae/Chaetocerotaceae/Chaetoceros/neogracile/CCMP1317	210	2e-59
MMETSP0737	20130205|3590	Bacillariophyta/Coscinodiscophyceae/Skeletonemaceae/Thalassiosira/miniscula/CCMP1093	204	6e-59
MMETSP0493	20130528|3498	Bacillariophyta/Coscinodiscophyceae/Skeletonemaceae/Thalassiosira/gravida/GMp14c1	204	2e-58
MMETSP0738	20130409|2114	Bacillariophyta/Coscinodiscophyceae/Skeletonemaceae/Thalassiosira/miniscula/CCMP1093	204	2e-58
MMETSP0200_2	20121128|16002	Bacillariophyta/Coscinodiscophyceae/Chaetocerotaceae/Chaetoceros/sp./GSL56	202	4e-58
MMETSP0494	20130426|52086	Bacillariophyta/Coscinodiscophyceae/Skeletonemaceae/Thalassiosira/gravida/GMp14c1	208	5e-58
MMETSP0171	20130528|11467	Bacillariophyta/Coscinodiscophyceae/Corethraceae/Corethron/pennatum/L29A3	204	7e-58
MMETSP0740	20130409|936	Bacillariophyta/Coscinodiscophyceae/Skeletonemaceae/Thalassiosira/miniscula/CCMP1093	199	2e-57
MMETSP0913	20130531|690	Bacillariophyta/Coscinodiscophyceae/Skeletonemaceae/Thalassiosira/rotula/GSO102	198	2e-57
MMETSP0403	20120918|13192	Bacillariophyta/Coscinodiscophyceae/Skeletonemaceae/Thalassiosira/rotula/CCMP3096	204	3e-57
MMETSP0090	20130426|47542	Bacillariophyta/Coscinodiscophyceae/Chaetocerotaceae/Chaetoceros/affinis/CCMP159	205	3e-56
MMETSP0092	20131115|35083	Bacillariophyta/Coscinodiscophyceae/Chaetocerotaceae/Chaetoceros/affinis/CCMP159	192	9e-54
MMETSP0403	20120918|18303	Bacillariophyta/Coscinodiscophyceae/Skeletonemaceae/Thalassiosira/rotula/CCMP3096	190	4e-53
MMETSP0752	20121128|28560	Bacillariophyta/Coscinodiscophyceae/Chaetocerotaceae/Chaetoceros/neogracile/CCMP1317	187	8e-53
MMETSP0091	20130426|6735	Bacillariophyta/Coscinodiscophyceae/Chaetocerotaceae/Chaetoceros/affinis/CCMP159	192	8e-52
MMETSP1336	20130426|36272	Bacillariophyta/Bacillariophyceae/Chaetocerotaceae/Chaetoceros/cf. neogracile/RCC1993	192	2e-51
MMETSP0088	20131115|59416	Bacillariophyta/Coscinodiscophyceae/Chaetocerotaceae/Chaetoceros/affinis/CCMP159	178	1e-50
MMETSP0918	20130131|81318	Bacillariophyta/Coscinodiscophyceae/Skeletonemaceae/Skeletonema/marinoi/skelA	184	4e-49
MMETSP0911	20130528|3352	Bacillariophyta/Coscinodiscophyceae/Skeletonemaceae/Thalassiosira/rotula/GSO102	178	9e-49
MMETSP0913	20130531|2208	Bacillariophyta/Coscinodiscophyceae/Skeletonemaceae/Thalassiosira/rotula/GSO102	178	1e-48
MMETSP0492	20130828|4546	Bacillariophyta/Coscinodiscophyceae/Skeletonemaceae/Thalassiosira/gravida/GMp14c1	176	1e-47
MMETSP0920	20130426|15481	Bacillariophyta/Coscinodiscophyceae/Skeletonemaceae/Skeletonema/marinoi/skelA	169	2e-47
MMETSP1039	20121108|7757	Bacillariophyta/Coscinodiscophyceae/Skeletonemaceae/Skeletonema/marinoi/FE7	168	4e-47
MMETSP0912	20130531|30070	Bacillariophyta/Coscinodiscophyceae/Skeletonemaceae/Thalassiosira/rotula/GSO102	174	4e-47
MMETSP0404_2	20130426|62737	Bacillariophyta/Coscinodiscophyceae/Skeletonemaceae/Thalassiosira/rotula/CCMP3096	174	1e-45
MMETSP0738	20130409|326327	Bacillariophyta/Coscinodiscophyceae/Skeletonemaceae/Thalassiosira/miniscula/CCMP1093	160	1e-44
MMETSP0739	20130205|67875	Bacillariophyta/Coscinodiscophyceae/Skeletonemaceae/Thalassiosira/miniscula/CCMP1093	167	1e-44
MMETSP0920	20130426|64934	Bacillariophyta/Coscinodiscophyceae/Skeletonemaceae/Skeletonema/marinoi/skelA	164	2e-43
MMETSP0726	20121227|10786	Bacillariophyta/Bacillariophyceae/Amphipleuraceae/Amphiprora/sp./CCMP467	159	4e-43
MMETSP0013_2	20120614|28601	Bacillariophyta/Coscinodiscophyceae/Skeletonemaceae/Skeletonema/costatum/1716	152	1e-41
MMETSP1039	20121108|13478	Bacillariophyta/Coscinodiscophyceae/Skeletonemaceae/Skeletonema/marinoi/FE7	154	9e-41
MMETSP0493	20130528|44405	Bacillariophyta/Coscinodiscophyceae/Skeletonemaceae/Thalassiosira/gravida/GMp14c1	160	5e-40
MMETSP0322	20121206|11948	Bacillariophyta/Coscinodiscophyceae/Leptocylindraceae/Leptocylindrus/danicus var. apora/B651	156	9e-40
MMETSP0152	20130528|78603	Bacillariophyta/Fragilariophyceae/Thalassionemataceae/Thalassiothrix/antarctica/L6-D1	152	2e-38
MMETSP0816	20121228|12011	Bacillariophyta/Coscinodiscophyceae/Rhizosoleniaceae/Proboscia/inermis/CCAP1064/1	147	1e-37
MMETSP0171	20130528|1081	Bacillariophyta/Coscinodiscophyceae/Corethraceae/Corethron/pennatum/L29A3	138	5e-36
MMETSP1429	20130617|5488	Bacillariophyta/Coscinodiscophyceae/Chaetocerotaceae/Chaetoceros/sp./UNC1202	134	3e-35
MMETSP0171	20130528|101282	Bacillariophyta/Coscinodiscophyceae/Corethraceae/Corethron/pennatum/L29A3	137	5e-35
MMETSP0593	20130828|2833	Bacillariophyta/Coscinodiscophyceae/Skeletonemaceae/Skeletonema/japonicum/CCMP2506	134	3e-33
MMETSP0718	20130828|8050	Bacillariophyta/Coscinodiscophyceae/Chaetocerotaceae/Chaetoceros/curvisetus/Chaetoceros curvisetus	130	9e-33
MMETSP1428	20130617|44535	Bacillariophyta/Coscinodiscophyceae/Skeletonemaceae/Skeletonema/marinoi/UNC1201	132	2e-32
MMETSP0920	20130426|65745	Bacillariophyta/Coscinodiscophyceae/Skeletonemaceae/Skeletonema/marinoi/skelA	130	2e-31
MMETSP0740	20130409|27420	Bacillariophyta/Coscinodiscophyceae/Skeletonemaceae/Thalassiosira/miniscula/CCMP1093	122	4e-31
MMETSP0563	20130528|12805	Bacillariophyta/Coscinodiscophyceae/Skeletonemaceae/Skeletonema/dohrnii/SkelB	127	5e-31
MMETSP1039	20121108|19302	Bacillariophyta/Coscinodiscophyceae/Skeletonemaceae/Skeletonema/marinoi/FE7	126	3e-30
MMETSP1064	20121228|54393	Bacillariophyta/Coscinodiscophyceae/Aulacoseiraceae/Aulacoseira/subarctica/CCAP 1002/5	119	5e-30
MMETSP0169	20130528|60066	Bacillariophyta/Coscinodiscophyceae/Corethraceae/Corethron/pennatum/L29A3	128	1e-29
MMETSP1434	20131217|5890	Bacillariophyta/Bacillariophyceae/Thalassiosiraceae/Minutocellus/polymorphus/CCMP3303	121	2e-29
MMETSP0562	20120912|11203	Bacillariophyta/Coscinodiscophyceae/Skeletonemaceae/Skeletonema/dohrnii/SkelB	124	4e-29
MMETSP1360	20130828|6361	Bacillariophyta/Bacillariophyceae/Licmophoraceae/Licmophora/paradoxa/CCMP2313	123	8e-29
MMETSP0904	20121228|5270	Bacillariophyta/Coscinodiscophyceae/Skeletonemaceae/Thalassiosira/antarctica/CCMP982	116	9e-29
MMETSP0910	20130528|1745	Bacillariophyta/Coscinodiscophyceae/Skeletonemaceae/Thalassiosira/rotula/GSO102	117	1e-28
MMETSP1064	20121228|44768	Bacillariophyta/Coscinodiscophyceae/Aulacoseiraceae/Aulacoseira/subarctica/CCAP 1002/5	114	4e-27
MMETSP0904	20121228|30860	Bacillariophyta/Coscinodiscophyceae/Skeletonemaceae/Thalassiosira/antarctica/CCMP982	117	4e-27
MMETSP0171	20130528|4917	Bacillariophyta/Coscinodiscophyceae/Corethraceae/Corethron/pennatum/L29A3	111	8e-27
MMETSP0171	20130528|25807	Bacillariophyta/Coscinodiscophyceae/Corethraceae/Corethron/pennatum/L29A3	110	1e-26
MMETSP1002	20131115|69411	Bacillariophyta/Coscinodiscophyceae/Lithodesmiaceae/Ditylum/brightwellii/GSO103	106	3e-25
MMETSP0091	20130426|6337	Bacillariophyta/Coscinodiscophyceae/Chaetocerotaceae/Chaetoceros/affinis/CCMP159	105	6e-25
MMETSP0169	20130528|59899	Bacillariophyta/Coscinodiscophyceae/Corethraceae/Corethron/pennatum/L29A3	110	6e-24
MMETSP0088	20131115|37003	Bacillariophyta/Coscinodiscophyceae/Chaetocerotaceae/Chaetoceros/affinis/CCMP159	102	9e-24
MMETSP0403	20120918|18273	Bacillariophyta/Coscinodiscophyceae/Skeletonemaceae/Thalassiosira/rotula/CCMP3096	102	9e-24
MMETSP0789	20121207|23818	Bacillariophyta/Coscinodiscophyceae/Rhizosoleniaceae/Rhizosolenia/setigera/CCMP 1694	108	2e-23
MMETSP0789	20121207|13403	Bacillariophyta/Coscinodiscophyceae/Rhizosoleniaceae/Rhizosolenia/setigera/CCMP 1694	107	3e-23
MMETSP0013_2	20120614|26816	Bacillariophyta/Coscinodiscophyceae/Skeletonemaceae/Skeletonema/costatum/1716	109	6e-23
MMETSP0013_2	20120614|1919	Bacillariophyta/Coscinodiscophyceae/Skeletonemaceae/Skeletonema/costatum/1716	109	6e-23
MMETSP0169	20130528|2298	Bacillariophyta/Coscinodiscophyceae/Corethraceae/Corethron/pennatum/L29A3	98.6	7e-22
MMETSP0733	20121128|37187	Bacillariophyta/Bacillariophyceae/Bacillariaceae/Fragilariopsis/kerguelensis/L26-C5	96.3	1e-20
MMETSP0171	20130528|25111	Bacillariophyta/Coscinodiscophyceae/Corethraceae/Corethron/pennatum/L29A3	93.2	1e-20
MMETSP0593	20130828|3034	Bacillariophyta/Coscinodiscophyceae/Skeletonemaceae/Skeletonema/japonicum/CCMP2506	96.7	1e-20
MMETSP0171	20130528|685	Bacillariophyta/Coscinodiscophyceae/Corethraceae/Corethron/pennatum/L29A3	92.8	3e-20
MMETSP0578	20130828|30213	Bacillariophyta/Coscinodiscophyceae/Skeletonemaceae/Skeletonema/grethea/CCMP 1804	91.3	9e-20
MMETSP0171	20130528|3224	Bacillariophyta/Coscinodiscophyceae/Corethraceae/Corethron/pennatum/L29A3	91.3	2e-19
MMETSP0789	20121207|21883	Bacillariophyta/Coscinodiscophyceae/Rhizosoleniaceae/Rhizosolenia/setigera/CCMP 1694	92.8	5e-18
MMETSP0789	20121207|26950	Bacillariophyta/Coscinodiscophyceae/Rhizosoleniaceae/Rhizosolenia/setigera/CCMP 1694	93.2	5e-18
MMETSP0909	20121228|117319	Bacillariophyta/Bacillariophyceae/Bacillariaceae/Fragilariopsis/kerguelensis/L2-C3	85.5	1e-17
MMETSP0905	20130828|65583	Bacillariophyta/Coscinodiscophyceae/Skeletonemaceae/Thalassiosira/antarctica/CCMP982	87.8	4e-17
MMETSP1415	20130829|38182	Bacillariophyta/Coscinodiscophyceae/Skeletonemaceae/Thalassiosira/weissflogii/CCMP1010	82.4	9e-17
MMETSP0904	20121228|7895	Bacillariophyta/Coscinodiscophyceae/Skeletonemaceae/Thalassiosira/antarctica/CCMP982	86.7	1e-16
MMETSP0015_2	20120614|10526	Bacillariophyta/Coscinodiscophyceae/Triceratiaceae/Odontella/aurita/isolate 1302-5	87.8	1e-16
MMETSP0171	20130528|13421	Bacillariophyta/Coscinodiscophyceae/Corethraceae/Corethron/pennatum/L29A3	85.5	2e-16
MMETSP0171	20130528|18993	Bacillariophyta/Coscinodiscophyceae/Corethraceae/Corethron/pennatum/L29A3	81.3	2e-16
MMETSP0593	20130828|13544	Bacillariophyta/Coscinodiscophyceae/Skeletonemaceae/Skeletonema/japonicum/CCMP2506	80.1	7e-16
MMETSP1039	20121108|17669	Bacillariophyta/Coscinodiscophyceae/Skeletonemaceae/Skeletonema/marinoi/FE7	75.1	1e-15
MMETSP0906	20121228|152766	Bacillariophyta/Bacillariophyceae/Bacillariaceae/Fragilariopsis/kerguelensis/L2-C3	81.3	2e-15
MMETSP0171	20130528|2156	Bacillariophyta/Coscinodiscophyceae/Corethraceae/Corethron/pennatum/L29A3	81.6	2e-15
MMETSP0171	20130528|1523	Bacillariophyta/Coscinodiscophyceae/Corethraceae/Corethron/pennatum/L29A3	79	2e-15
MMETSP0494	20130426|11524	Bacillariophyta/Coscinodiscophyceae/Skeletonemaceae/Thalassiosira/gravida/GMp14c1	79.7	2e-15
MMETSP1039	20121108|12960	Bacillariophyta/Coscinodiscophyceae/Skeletonemaceae/Skeletonema/marinoi/FE7	83.2	3e-15
MMETSP0911	20130528|20117	Bacillariophyta/Coscinodiscophyceae/Skeletonemaceae/Thalassiosira/rotula/GSO102	77.8	4e-15
MMETSP0171	20130528|105575	Bacillariophyta/Coscinodiscophyceae/Corethraceae/Corethron/pennatum/L29A3	83.6	1e-14
MMETSP0171	20130528|19687	Bacillariophyta/Coscinodiscophyceae/Corethraceae/Corethron/pennatum/L29A3	75.9	2e-14
MMETSP1066	20121228|92948	Bacillariophyta/Coscinodiscophyceae/Conscinodiscaceae/Coscinodiscus/wailesii/CCMP2513	75.9	3e-14
MMETSP0913	20130531|6033	Bacillariophyta/Coscinodiscophyceae/Skeletonemaceae/Thalassiosira/rotula/GSO102	76.6	3e-14
MMETSP0404_2	20130426|15044	Bacillariophyta/Coscinodiscophyceae/Skeletonemaceae/Thalassiosira/rotula/CCMP3096	74.7	1e-13
MMETSP0905	20130828|22730	Bacillariophyta/Coscinodiscophyceae/Skeletonemaceae/Thalassiosira/antarctica/CCMP982	72.8	3e-13
MMETSP0920	20130426|3737	Bacillariophyta/Coscinodiscophyceae/Skeletonemaceae/Skeletonema/marinoi/skelA	75.1	4e-13
MMETSP0910	20130528|13057	Bacillariophyta/Coscinodiscophyceae/Skeletonemaceae/Thalassiosira/rotula/GSO102	75.9	4e-13
MMETSP0319	20121206|11125	Bacillariophyta/Coscinodiscophyceae/Skeletonemaceae/Skeletonema/marinoi/SM1012Hels-07	75.1	6e-13
MMETSP0902	20130614|3977	Bacillariophyta/Coscinodiscophyceae/Skeletonemaceae/Thalassiosira/antarctica/CCMP982	72	6e-13
MMETSP0171	20130528|2897	Bacillariophyta/Coscinodiscophyceae/Corethraceae/Corethron/pennatum/L29A3	73.9	7e-13
MMETSP0013_2	20120614|15557	Bacillariophyta/Coscinodiscophyceae/Skeletonemaceae/Skeletonema/costatum/1716	75.1	7e-13
MMETSP0563	20130528|3337	Bacillariophyta/Coscinodiscophyceae/Skeletonemaceae/Skeletonema/dohrnii/SkelB	75.1	7e-13
MMETSP0918	20130131|1777	Bacillariophyta/Coscinodiscophyceae/Skeletonemaceae/Skeletonema/marinoi/skelA	75.1	7e-13
MMETSP1039	20121108|9666	Bacillariophyta/Coscinodiscophyceae/Skeletonemaceae/Skeletonema/marinoi/FE7	75.1	9e-13
MMETSP1428	20130617|1675	Bacillariophyta/Coscinodiscophyceae/Skeletonemaceae/Skeletonema/marinoi/UNC1201	75.1	9e-13
MMETSP0904	20121228|9259	Bacillariophyta/Coscinodiscophyceae/Skeletonemaceae/Thalassiosira/antarctica/CCMP982	73.6	1e-12
MMETSP0494	20130426|6807	Bacillariophyta/Coscinodiscophyceae/Skeletonemaceae/Thalassiosira/gravida/GMp14c1	77	1e-12
MMETSP0403	20120918|11427	Bacillariophyta/Coscinodiscophyceae/Skeletonemaceae/Thalassiosira/rotula/CCMP3096	75.9	1e-12
MMETSP1417	20130829|6140	Bacillariophyta/Coscinodiscophyceae/Skeletonemaceae/Thalassiosira/weissflogii/CCMP1010	77.8	1e-12
MMETSP0906	20121228|122765	Bacillariophyta/Bacillariophyceae/Bacillariaceae/Fragilariopsis/kerguelensis/L2-C3	72	2e-12
MMETSP0906	20121228|120916	Bacillariophyta/Bacillariophyceae/Bacillariaceae/Fragilariopsis/kerguelensis/L2-C3	70.1	2e-12
MMETSP0169	20130528|428	Bacillariophyta/Coscinodiscophyceae/Corethraceae/Corethron/pennatum/L29A3	72.8	2e-12
MMETSP0171	20130528|45126	Bacillariophyta/Coscinodiscophyceae/Corethraceae/Corethron/pennatum/L29A3	74.3	2e-12
MMETSP0562	20120912|17526	Bacillariophyta/Coscinodiscophyceae/Skeletonemaceae/Skeletonema/dohrnii/SkelB	75.1	2e-12
MMETSP0904	20121228|7502	Bacillariophyta/Coscinodiscophyceae/Skeletonemaceae/Thalassiosira/antarctica/CCMP982	69.7	3e-12
MMETSP0169	20130528|2694	Bacillariophyta/Coscinodiscophyceae/Corethraceae/Corethron/pennatum/L29A3	56.2	5e-12
MMETSP0493	20130528|2101	Bacillariophyta/Coscinodiscophyceae/Skeletonemaceae/Thalassiosira/gravida/GMp14c1	73.2	6e-12
MMETSP1362	20130617|3280	Bacillariophyta/Coscinodiscophyceae/Leptocylindraceae/Leptocylindrus/danicus/CCMP1856	68.9	8e-12
MMETSP0493	20130528|3348	Bacillariophyta/Coscinodiscophyceae/Skeletonemaceae/Thalassiosira/gravida/GMp14c1	70.1	8e-12
MMETSP0739	20130205|61978	Bacillariophyta/Coscinodiscophyceae/Skeletonemaceae/Thalassiosira/miniscula/CCMP1093	70.1	8e-12
MMETSP0320	20121206|3989	Bacillariophyta/Coscinodiscophyceae/Skeletonemaceae/Skeletonema/marinoi/SM1012Den-03	75.1	9e-12
MMETSP0171	20130528|7138	Bacillariophyta/Coscinodiscophyceae/Corethraceae/Corethron/pennatum/L29A3	70.1	2e-11
MMETSP0492	20130828|188	Bacillariophyta/Coscinodiscophyceae/Skeletonemaceae/Thalassiosira/gravida/GMp14c1	68.6	2e-11
MMETSP0169	20130528|5165	Bacillariophyta/Coscinodiscophyceae/Corethraceae/Corethron/pennatum/L29A3	69.7	4e-11
MMETSP1058	20130122|14733	Bacillariophyta/Coscinodiscophyceae/Skeletonemaceae/Detonula/confervacea/CCMP 353	69.7	4e-11
MMETSP0404_2	20130426|33499	Bacillariophyta/Coscinodiscophyceae/Skeletonemaceae/Thalassiosira/rotula/CCMP3096	69.3	4e-11
MMETSP1415	20130829|2921	Bacillariophyta/Coscinodiscophyceae/Skeletonemaceae/Thalassiosira/weissflogii/CCMP1010	72.8	5e-11
MMETSP0152	20130528|69482	Bacillariophyta/Fragilariophyceae/Thalassionemataceae/Thalassiothrix/antarctica/L6-D1	67.4	5e-11
MMETSP0091	20130426|33093	Bacillariophyta/Coscinodiscophyceae/Chaetocerotaceae/Chaetoceros/affinis/CCMP159	67.4	6e-11
MMETSP0737	20130205|25740	Bacillariophyta/Coscinodiscophyceae/Skeletonemaceae/Thalassiosira/miniscula/CCMP1093	68.9	7e-11
MMETSP1336	20130426|12406	Bacillariophyta/Bacillariophyceae/Chaetocerotaceae/Chaetoceros/cf. neogracile/RCC1993	65.9	8e-11
MMETSP0816	20121228|86420	Bacillariophyta/Coscinodiscophyceae/Rhizosoleniaceae/Proboscia/inermis/CCAP1064/1	66.2	9e-11
MMETSP0903	20130614|21611	Bacillariophyta/Coscinodiscophyceae/Skeletonemaceae/Thalassiosira/antarctica/CCMP982	65.9	9e-11

[truncated: 13 more sheets: IFT122, IFT122 homolog, IFT140 homolog, IFT172 homolog, IFT52 homolog, IFT80 homolog, IFT88 homolog, leucine rich repeat, lissencephaly-1 homolog, tetratricopeptide repeat 26, tetratricopeptide repeat 30alik, tubulin-tyrosine ligase family, tub-tyro ligase family protein]
