# Supplementary material for: Diatom flagellar genes and their expression during sexual reproduction in Leptocylindrus danicus
Source: BMC Genomics. 2017 Oct 23;18:813. doi: 10.1186/s12864-017-4210-8 (PMC5654045; doi:10.1186/s12864-017-4210-8)
Supplement: Supplementary file 12 — Sequences of the forward and reverse primers for six selected flagella genes and three reference genes analysed using qPCR. Gene, gene description and primer sequences are listed. (XLSX 9 kb) [file 12864_2017_4210_MOESM12_ESM.xlsx]

## Sheet: Sheet1
Gene description	Primer type	Pimer sequence
b9 domain-containing protein 1	Forward	gttcaaggatacgccagcat
	Reverse	cgaccttctccttgagcaac
cytoplasmic dynein 2 heavy chain 1	Forward	gcgagagtcaatttggagga
	Reverse	gtttaaccgcattccacctg
dynein heavy chain axonemal	Forward	ggcattgtgggaaatggata
	Reverse	cggattgtatcctcagcttca
tetratricopeptide repeat protein 30a-like	Forward	agacactttccgatgccaac
	Reverse	gatcgcaacaaaactcagca
intraflagellar transport protein 172	Forward	accttgcccagaggaacttt
	Reverse	cgattagcttcgtcccacat
tubulin-tyrosine ligase family protein	Forward	cagggtgatgttgttcatcg
	Reverse	gtgcccgtggtatgaagttt
histone H4	Forward	ccgtggagtgttgaaggttt
	Reverse	ttgccctgtctcttcaaagc
transcription initiation factor subunit 12	Forward	cggacgcagaagatcagatac
	Reverse	ctaccaccaacagccacctt
translation elongation factor 1 alpha	Forward	agcatctggagtggcatctt
	Reverse	atgcaagcgtctcctgtctt
